# Supplementary material for: (1-Naphthyl­imino­meth­yl)ferrocene
Source: Acta Crystallogr Sect E Struct Rep Online. 2008 Aug 20;64(Pt 9):m1183. doi: 10.1107/S1600536808026330 (PMC3257069; doi:10.1107/S1600536808026330)
Supplement: Supplementary file 1 [file e-64-m1183-sup1.cif]

##############################################################################
###                                                                        ###
###        Electronic paper (Acta Crystallographica Section E)             ###
###                                                                        ###
##############################################################################
#                                                                            #
# This CIF contains the data in a paper accepted for publication in Acta     #
# Crystallographica Section E. It conforms to the requirements of Notes      #
# for Authors for Section E, and has been peer reviewed under the auspices   #
# of the IUCr Commission on Journals.                                        #
#                                                                            #
# Full details of the Crystallographic Information File format               #
# are given in the paper "The Crystallographic Information File (CIF):       #
# a New Standard Archive File for Crystallography" by S. R. Hall, F. H.      #
# Allen and I. D. Brown [Acta Cryst. (1991), A47, 655-685].                  #
#                                                                            #
# The current version of the core CIF dictionary is obtainable from          #
# ftp://ftp.iucr.org/pub/cif_core.dic. The current version number is 2.4.    #
#                                                                            #
# Software is freely available for graphical display of the structure(s) in  #
# this CIF.  For information consult the CIF home page http://www.iucr.org/  #
# cif/home.html                                                              #
#                                                                            #
# This file may be used for bona fide research purposes within the           #
# scientific community so long as proper attribution is given to the journal # 
# article from which it was obtained.                                        #
#                                                                            #
##############################################################################
                                             
data_I
_audit_creation_method     SHELXL-97
_chemical_name_systematic
;
(1-Naphthyliminomethyl)ferrocene
;
_chemical_name_common     ?
_chemical_formula_moiety     'C21 H17 Fe N'
_chemical_formula_sum     'C21 H17 Fe N'
_chemical_formula_iupac     '[Fe (C5 H5) (C16 H12 N)]'
_chemical_formula_weight     339.21
_chemical_melting_point     ?
_symmetry_cell_setting     Monoclinic
_symmetry_space_group_name_H-M     'C 2/c'
_symmetry_space_group_name_Hall     '-C 2yc'
loop_
    _symmetry_equiv_pos_as_xyz
    'x, y, z'
    '-x, y, -z+1/2'
    'x+1/2, y+1/2, z'
    '-x+1/2, y+1/2, -z+1/2'
    '-x, -y, -z'
    'x, -y, z-1/2'
    '-x+1/2, -y+1/2, -z'
    'x+1/2, -y+1/2, z-1/2'
_cell_length_a     19.5283(4)
_cell_length_b     7.3578(2)
_cell_length_c     23.7390(5)
_cell_angle_alpha     90.00
_cell_angle_beta     108.8260(10)
_cell_angle_gamma     90.00
_cell_volume     3228.47(13)
_cell_formula_units_Z     8
_cell_measurement_reflns_used     8631
_cell_measurement_theta_min     2.2035
_cell_measurement_theta_max     26.9205
_cell_measurement_temperature     293(2)
_exptl_crystal_description     block
_exptl_crystal_colour     orange
_exptl_crystal_size_max     0.24
_exptl_crystal_size_mid     0.20
_exptl_crystal_size_min     0.15
_exptl_crystal_density_diffrn     1.396
_exptl_crystal_density_meas     ?
_exptl_crystal_density_method     'not measured'
_exptl_crystal_F_000     1408
_exptl_absorpt_coefficient_mu     0.932
_exptl_absorpt_correction_type     multi-scan
_exptl_absorpt_process_details     '(SADABS; Sheldrick, 1996)'
_exptl_absorpt_correction_T_min     0.8072
_exptl_absorpt_correction_T_max     0.8728
_exptl_special_details
;
;
_diffrn_ambient_temperature     293(2)
_diffrn_radiation_type     MoK\a
_diffrn_radiation_wavelength     0.71073
_diffrn_radiation_source     'fine-focus sealed tube'
_diffrn_radiation_monochromator     graphite
_diffrn_measurement_device_type     'Bruker SMART 1000 CCD'
_diffrn_measurement_method     '\f and \w'
_diffrn_detector_area_resol_mean     ?
_diffrn_reflns_number     18034
_diffrn_reflns_av_R_equivalents     0.0223
_diffrn_reflns_av_sigmaI/netI     0.0171
_diffrn_reflns_theta_min     1.81
_diffrn_reflns_theta_max     26.00
_diffrn_reflns_theta_full     26.00
_diffrn_measured_fraction_theta_max     1.000
_diffrn_measured_fraction_theta_full     1.000
_diffrn_reflns_limit_h_min     -24
_diffrn_reflns_limit_h_max     24
_diffrn_reflns_limit_k_min     -9
_diffrn_reflns_limit_k_max     8
_diffrn_reflns_limit_l_min     -29
_diffrn_reflns_limit_l_max     29
_diffrn_standards_number     ?
_diffrn_standards_interval_count     ?
_diffrn_standards_interval_time     ?
_diffrn_standards_decay_%     ?
_refine_special_details
;
Refinement of <i>F</i>^2^ against ALL reflections. The weighted <i>R</i>-factor
<i>wR</i> and goodness of fit <i>S</i> are based on <i>F</i>^2^, conventional
<i>R</i>-factors <i>R</i> are based on <i>F</i>, with <i>F</i> set to zero for
negative <i>F</i>^2^. The threshold expression of <i>F</i>^2^ >
\s(<i>F</i>^2^) is used only for calculating <i>R</i>-factors(gt) <i>etc</i>.
and is not relevant to the choice of reflections for refinement.
<i>R</i>-factors based on <i>F</i>^2^ are statistically about twice as large
as those based on <i>F</i>, and <i>R</i>- factors based on ALL data will be
even larger.
;
_reflns_number_total     3164
_reflns_number_gt     2740
_reflns_threshold_expression     I>2\s(I)
_refine_ls_structure_factor_coef     Fsqd
_refine_ls_matrix_type     full
_refine_ls_R_factor_all     0.0346
_refine_ls_R_factor_gt     0.0284
_refine_ls_wR_factor_gt     0.0736
_refine_ls_wR_factor_ref     0.0778
_refine_ls_goodness_of_fit_ref     1.051
_refine_ls_restrained_S_all     1.051
_refine_ls_number_reflns     3164
_refine_ls_number_parameters     209
_refine_ls_number_restraints     0
_refine_ls_hydrogen_treatment     constr
_refine_ls_weighting_scheme     calc
_refine_ls_weighting_details
         'calc w=1/[\s^2^(Fo^2^)+(0.0401P)^2^+1.5179P] where P=(Fo^2^+2Fc^2^)/3'
_atom_sites_solution_hydrogens     geom
_atom_sites_solution_primary     direct
_atom_sites_solution_secondary     difmap
_refine_ls_shift/su_max     0.001
_refine_ls_shift/su_mean     0.000
_refine_diff_density_max     0.190
_refine_diff_density_min     -0.193
_refine_ls_extinction_method     'SHELXL97 (Sheldrick, 2008)'
_refine_ls_extinction_coef     0.00052(11)
_refine_ls_extinction_expression
                                  'Fc^*^=kFc[1+0.001xFc^2^\l^3^/sin(2\q)]^-1/4^'
loop_
    _atom_type_symbol
    _atom_type_description
    _atom_type_scat_dispersion_real
    _atom_type_scat_dispersion_imag
    _atom_type_scat_source
    'C' 'C' 0.0033 0.0016
                         'International Tables Vol C Tables 4.2.6.8 and 6.1.1.4'
    'H' 'H' 0.0000 0.0000
                         'International Tables Vol C Tables 4.2.6.8 and 6.1.1.4'
    'N' 'N' 0.0061 0.0033
                         'International Tables Vol C Tables 4.2.6.8 and 6.1.1.4'
    'Fe' 'Fe' 0.3463 0.8444
                         'International Tables Vol C Tables 4.2.6.8 and 6.1.1.4'
_computing_data_collection     'SMART (Bruker, 1997)'
_computing_cell_refinement     'SAINT (Bruker, 1997)'
_computing_data_reduction     'SAINT (Bruker, 1997)'
_computing_structure_solution     'SHELXS97 (Sheldrick, 2008)'
_computing_structure_refinement     'SHELXL97 (Sheldrick, 2008)'
_computing_molecular_graphics     'SHELXTL (Sheldrick, 2008)'
_computing_publication_material     'SHELXTL (Sheldrick, 2008)'
loop_
    _atom_site_type_symbol
    _atom_site_label
    _atom_site_fract_x
    _atom_site_fract_y
    _atom_site_fract_z
    _atom_site_U_iso_or_equiv
    _atom_site_adp_type
    _atom_site_calc_flag
    _atom_site_refinement_flags
    _atom_site_occupancy
    _atom_site_disorder_assembly
    _atom_site_disorder_group
    Fe Fe1 0.244742(12) 0.85825(3) 0.123387(10) 0.04360(11) Uani d . 1 . .
    N N1 0.38867(8) 0.9603(2) 0.28006(7) 0.0572(4) Uani d . 1 . .
    C C1 0.48453(10) 0.8798(3) 0.39478(9) 0.0601(5) Uani d . 1 . .
    H H1 0.4528 0.7910 0.3734 0.072 Uiso calc R 1 . .
    C C2 0.53061(11) 0.8400(4) 0.45027(10) 0.0738(6) Uani d . 1 . .
    H H2 0.5295 0.7251 0.4663 0.089 Uiso calc R 1 . .
    C C3 0.57918(12) 0.9697(5) 0.48302(11) 0.0864(8) Uani d . 1 . .
    H H3 0.6108 0.9408 0.5206 0.104 Uiso calc R 1 . .
    C C4 0.58042(11) 1.1370(4) 0.46033(12) 0.0839(8) Uani d . 1 . .
    H H4 0.6129 1.2226 0.4828 0.101 Uiso calc R 1 . .
    C C5 0.53241(16) 1.3586(4) 0.37809(14) 0.0928(9) Uani d . 1 . .
    H H5 0.5645 1.4463 0.3997 0.111 Uiso calc R 1 . .
    C C6 0.48643(18) 1.4021(4) 0.32367(15) 0.0979(9) Uani d . 1 . .
    H H6 0.4867 1.5187 0.3086 0.118 Uiso calc R 1 . .
    C C7 0.43728(14) 1.2685(3) 0.28922(11) 0.0792(6) Uani d . 1 . .
    H H7 0.4055 1.2983 0.2518 0.095 Uiso calc R 1 . .
    C C8 0.43708(10) 1.0975(3) 0.31132(9) 0.0592(5) Uani d . 1 . .
    C C9 0.48424(9) 1.0520(3) 0.36948(9) 0.0566(5) Uani d . 1 . .
    C C10 0.53325(11) 1.1864(3) 0.40271(11) 0.0706(6) Uani d . 1 . .
    C C11 0.38579(9) 0.9244(3) 0.22709(8) 0.0521(4) Uani d . 1 . .
    H H11 0.4169 0.9852 0.2110 0.063 Uiso calc R 1 . .
    C C12 0.33590(9) 0.7921(3) 0.19079(7) 0.0478(4) Uani d . 1 . .
    C C13 0.33816(9) 0.7214(3) 0.13539(8) 0.0522(4) Uani d . 1 . .
    H H13 0.3747 0.7495 0.1165 0.063 Uiso calc R 1 . .
    C C14 0.27871(11) 0.6024(3) 0.11281(9) 0.0582(5) Uani d . 1 . .
    H H14 0.2666 0.5353 0.0752 0.070 Uiso calc R 1 . .
    C C15 0.23897(11) 0.5992(2) 0.15338(9) 0.0559(5) Uani d . 1 . .
    H H15 0.1945 0.5302 0.1485 0.067 Uiso calc R 1 . .
    C C16 0.27343(9) 0.7156(3) 0.20106(8) 0.0527(4) Uani d . 1 . .
    H H16 0.2573 0.7409 0.2353 0.063 Uiso calc R 1 . .
    C C17 0.23857(15) 1.1334(3) 0.11874(14) 0.0953(10) Uani d . 1 . .
    H H17 0.2738 1.2181 0.1443 0.114 Uiso calc R 1 . .
    C C18 0.24075(12) 1.0616(3) 0.06452(12) 0.0833(7) Uani d . 1 . .
    H H18 0.2775 1.0878 0.0456 0.100 Uiso calc R 1 . .
    C C19 0.18066(11) 0.9451(3) 0.04201(9) 0.0702(6) Uani d . 1 . .
    H H19 0.1680 0.8761 0.0047 0.084 Uiso calc R 1 . .
    C C20 0.14173(10) 0.9477(3) 0.08299(10) 0.0702(6) Uani d . 1 . .
    H H20 0.0976 0.8786 0.0792 0.084 Uiso calc R 1 . .
    C C21 0.17731(13) 1.0623(3) 0.13038(12) 0.0843(7) Uani d . 1 . .
    H H21 0.1623 1.0891 0.1651 0.101 Uiso calc R 1 . .
loop_
    _atom_site_aniso_label
    _atom_site_aniso_U_11
    _atom_site_aniso_U_22
    _atom_site_aniso_U_33
    _atom_site_aniso_U_12
    _atom_site_aniso_U_13
    _atom_site_aniso_U_23
    Fe1 0.04306(15) 0.03924(16) 0.04794(16) 0.00129(10) 0.01389(11) 0.00106(10)
    N1 0.0501(8) 0.0651(11) 0.0572(9) -0.0100(7) 0.0186(7) -0.0072(8)
    C1 0.0467(9) 0.0704(14) 0.0648(12) -0.0069(9) 0.0201(9) -0.0205(10)
    C2 0.0598(12) 0.0917(18) 0.0681(13) 0.0069(11) 0.0181(11) -0.0153(12)
    C3 0.0578(12) 0.120(2) 0.0766(15) 0.0029(14) 0.0148(11) -0.0353(16)
    C4 0.0484(11) 0.117(2) 0.0868(17) -0.0228(13) 0.0227(11) -0.0562(16)
    C5 0.0972(19) 0.090(2) 0.109(2) -0.0442(15) 0.0583(18) -0.0454(17)
    C6 0.135(3) 0.0633(16) 0.125(2) -0.0290(16) 0.082(2) -0.0183(16)
    C7 0.0958(17) 0.0693(16) 0.0859(16) -0.0127(13) 0.0480(14) -0.0083(13)
    C8 0.0545(10) 0.0604(13) 0.0720(12) -0.0114(9) 0.0333(10) -0.0141(10)
    C9 0.0427(9) 0.0695(13) 0.0647(11) -0.0123(9) 0.0271(8) -0.0253(10)
    C10 0.0572(11) 0.0777(16) 0.0901(16) -0.0231(11) 0.0421(12) -0.0372(13)
    C11 0.0422(8) 0.0560(11) 0.0589(10) 0.0003(8) 0.0174(8) 0.0008(9)
    C12 0.0443(8) 0.0480(10) 0.0505(9) 0.0060(8) 0.0144(7) 0.0054(8)
    C13 0.0516(9) 0.0475(11) 0.0619(11) 0.0077(8) 0.0247(8) -0.0005(9)
    C14 0.0682(12) 0.0426(10) 0.0664(12) 0.0032(9) 0.0253(10) -0.0086(9)
    C15 0.0606(10) 0.0410(10) 0.0665(12) -0.0043(8) 0.0211(9) 0.0063(9)
    C16 0.0544(10) 0.0558(11) 0.0497(9) -0.0005(9) 0.0190(8) 0.0075(8)
    C17 0.0882(19) 0.0363(13) 0.131(3) 0.0101(11) -0.0070(18) 0.0084(13)
    C18 0.0686(13) 0.0715(16) 0.1028(19) 0.0034(12) 0.0181(13) 0.0452(15)
    C19 0.0632(12) 0.0800(16) 0.0589(12) 0.0044(11) 0.0078(9) 0.0219(11)
    C20 0.0472(10) 0.0786(16) 0.0771(14) 0.0138(10) 0.0092(10) 0.0123(12)
    C21 0.0770(15) 0.0724(16) 0.0928(17) 0.0347(13) 0.0126(13) -0.0089(14)
_geom_special_details
;
All e.s.d.'s (except the e.s.d. in the dihedral angle between two l.s. planes)
are estimated using the full covariance matrix. The cell e.s.d.'s are taken
into account individually in the estimation of e.s.d.'s in distances, angles
and torsion angles; correlations between e.s.d.'s in cell parameters are only
used when they are defined by crystal symmetry. An approximate (isotropic)
treatment of cell e.s.d.'s is used for estimating e.s.d.'s involving l.s.
planes.
;
loop_
    _geom_bond_atom_site_label_1
    _geom_bond_atom_site_label_2
    _geom_bond_site_symmetry_2
    _geom_bond_distance
    _geom_bond_publ_flag
    Fe1 C13 . 2.0219(17) n
    Fe1 C17 . 2.029(2) ?
    Fe1 C18 . 2.031(2) ?
    Fe1 C12 . 2.0317(16) ?
    Fe1 C19 . 2.0362(19) ?
    Fe1 C16 . 2.0366(17) ?
    Fe1 C14 . 2.0379(18) ?
    Fe1 C20 . 2.0383(19) ?
    Fe1 C21 . 2.039(2) ?
    Fe1 C15 . 2.0506(18) n
    N1 C11 . 1.269(2) n
    N1 C8 . 1.418(2) n
    C1 C2 . 1.366(3) ?
    C1 C9 . 1.402(3) ?
    C1 H1 . 0.9300 ?
    C2 C3 . 1.393(3) ?
    C2 H2 . 0.9300 ?
    C3 C4 . 1.347(4) ?
    C3 H3 . 0.9300 ?
    C4 C10 . 1.428(4) ?
    C4 H4 . 0.9300 ?
    C5 C6 . 1.352(4) ?
    C5 C10 . 1.393(4) ?
    C5 H5 . 0.9300 ?
    C6 C7 . 1.432(4) ?
    C6 H6 . 0.9300 ?
    C7 C8 . 1.364(3) ?
    C7 H7 . 0.9300 ?
    C8 C9 . 1.430(3) ?
    C9 C10 . 1.424(3) ?
    C11 C12 . 1.448(3) ?
    C11 H11 . 0.9300 ?
    C12 C13 . 1.428(2) ?
    C12 C16 . 1.434(2) ?
    C13 C14 . 1.414(3) ?
    C13 H13 . 0.9800 ?
    C14 C15 . 1.419(3) ?
    C14 H14 . 0.9800 ?
    C15 C16 . 1.406(3) ?
    C15 H15 . 0.9800 ?
    C16 H16 . 0.9800 ?
    C17 C18 . 1.405(4) ?
    C17 C21 . 1.412(4) ?
    C17 H17 . 0.9800 ?
    C18 C19 . 1.412(3) ?
    C18 H18 . 0.9800 ?
    C19 C20 . 1.415(3) ?
    C19 H19 . 0.9800 ?
    C20 C21 . 1.398(3) ?
    C20 H20 . 0.9800 ?
    C21 H21 . 0.9800 ?
loop_
    _geom_angle_atom_site_label_1
    _geom_angle_atom_site_label_2
    _geom_angle_atom_site_label_3
    _geom_angle_site_symmetry_1
    _geom_angle_site_symmetry_3
    _geom_angle
    _geom_angle_publ_flag
    C13 Fe1 C17 . . 122.66(10) ?
    C13 Fe1 C18 . . 107.24(9) ?
    C17 Fe1 C18 . . 40.48(10) ?
    C13 Fe1 C12 . . 41.27(7) ?
    C17 Fe1 C12 . . 107.65(9) ?
    C18 Fe1 C12 . . 123.20(8) ?
    C13 Fe1 C19 . . 122.71(8) ?
    C17 Fe1 C19 . . 68.15(11) ?
    C18 Fe1 C19 . . 40.61(9) ?
    C12 Fe1 C19 . . 159.46(8) ?
    C13 Fe1 C16 . . 69.13(7) ?
    C17 Fe1 C16 . . 123.88(11) ?
    C18 Fe1 C16 . . 160.13(10) ?
    C12 Fe1 C16 . . 41.27(7) ?
    C19 Fe1 C16 . . 157.80(8) ?
    C13 Fe1 C14 . . 40.77(8) ?
    C17 Fe1 C14 . . 158.57(11) ?
    C18 Fe1 C14 . . 122.49(11) ?
    C12 Fe1 C14 . . 68.81(8) ?
    C19 Fe1 C14 . . 107.33(10) ?
    C16 Fe1 C14 . . 68.30(8) ?
    C13 Fe1 C20 . . 159.35(9) ?
    C17 Fe1 C20 . . 67.66(10) ?
    C18 Fe1 C20 . . 68.01(9) ?
    C12 Fe1 C20 . . 158.25(8) ?
    C19 Fe1 C20 . . 40.63(8) ?
    C16 Fe1 C20 . . 122.26(8) ?
    C14 Fe1 C20 . . 123.46(9) ?
    C13 Fe1 C21 . . 158.81(9) ?
    C17 Fe1 C21 . . 40.62(11) ?
    C18 Fe1 C21 . . 68.36(11) ?
    C12 Fe1 C21 . . 122.47(9) ?
    C19 Fe1 C21 . . 68.33(10) ?
    C16 Fe1 C21 . . 107.57(10) ?
    C14 Fe1 C21 . . 159.17(10) ?
    C20 Fe1 C21 . . 40.11(9) ?
    C13 Fe1 C15 . . 68.67(8) ?
    C17 Fe1 C15 . . 159.62(11) ?
    C18 Fe1 C15 . . 158.31(11) ?
    C12 Fe1 C15 . . 68.67(8) ?
    C19 Fe1 C15 . . 122.37(9) ?
    C16 Fe1 C15 . . 40.24(8) ?
    C14 Fe1 C15 . . 40.60(8) ?
    C20 Fe1 C15 . . 107.88(9) ?
    C21 Fe1 C15 . . 123.16(10) ?
    C11 N1 C8 . . 118.44(16) n
    C2 C1 C9 . . 121.2(2) ?
    C2 C1 H1 . . 119.4 ?
    C9 C1 H1 . . 119.4 ?
    C1 C2 C3 . . 120.6(3) ?
    C1 C2 H2 . . 119.7 ?
    C3 C2 H2 . . 119.7 ?
    C4 C3 C2 . . 120.0(2) ?
    C4 C3 H3 . . 120.0 ?
    C2 C3 H3 . . 120.0 ?
    C3 C4 C10 . . 121.8(2) ?
    C3 C4 H4 . . 119.1 ?
    C10 C4 H4 . . 119.1 ?
    C6 C5 C10 . . 122.0(2) ?
    C6 C5 H5 . . 119.0 ?
    C10 C5 H5 . . 119.0 ?
    C5 C6 C7 . . 120.0(3) ?
    C5 C6 H6 . . 120.0 ?
    C7 C6 H6 . . 120.0 ?
    C8 C7 C6 . . 119.9(3) ?
    C8 C7 H7 . . 120.1 ?
    C6 C7 H7 . . 120.1 ?
    C7 C8 N1 . . 122.6(2) n
    C7 C8 C9 . . 120.4(2) ?
    N1 C8 C9 . . 116.87(18) ?
    C1 C9 C10 . . 118.8(2) ?
    C1 C9 C8 . . 122.50(18) ?
    C10 C9 C8 . . 118.7(2) ?
    C5 C10 C9 . . 119.0(2) ?
    C5 C10 C4 . . 123.4(2) ?
    C9 C10 C4 . . 117.7(2) ?
    N1 C11 C12 . . 122.42(17) ?
    N1 C11 H11 . . 118.8 ?
    C12 C11 H11 . . 118.8 ?
    C13 C12 C16 . . 107.11(16) ?
    C13 C12 C11 . . 125.31(16) ?
    C16 C12 C11 . . 127.49(16) ?
    C13 C12 Fe1 . . 69.00(10) ?
    C16 C12 Fe1 . . 69.55(10) ?
    C11 C12 Fe1 . . 123.92(13) ?
    C14 C13 C12 . . 107.99(16) ?
    C14 C13 Fe1 . . 70.23(10) ?
    C12 C13 Fe1 . . 69.73(9) ?
    C14 C13 H13 . . 126.0 ?
    C12 C13 H13 . . 126.0 ?
    Fe1 C13 H13 . . 126.0 ?
    C13 C14 C15 . . 108.38(17) ?
    C13 C14 Fe1 . . 69.01(10) ?
    C15 C14 Fe1 . . 70.18(10) ?
    C13 C14 H14 . . 125.8 ?
    C15 C14 H14 . . 125.8 ?
    Fe1 C14 H14 . . 125.8 ?
    C16 C15 C14 . . 108.16(16) ?
    C16 C15 Fe1 . . 69.35(10) ?
    C14 C15 Fe1 . . 69.22(10) ?
    C16 C15 H15 . . 125.9 ?
    C14 C15 H15 . . 125.9 ?
    Fe1 C15 H15 . . 125.9 ?
    C15 C16 C12 . . 108.36(16) ?
    C15 C16 Fe1 . . 70.42(10) ?
    C12 C16 Fe1 . . 69.18(9) ?
    C15 C16 H16 . . 125.8 ?
    C12 C16 H16 . . 125.8 ?
    Fe1 C16 H16 . . 125.8 ?
    C18 C17 C21 . . 108.5(2) ?
    C18 C17 Fe1 . . 69.86(13) ?
    C21 C17 Fe1 . . 70.08(13) ?
    C18 C17 H17 . . 125.7 ?
    C21 C17 H17 . . 125.7 ?
    Fe1 C17 H17 . . 125.7 ?
    C17 C18 C19 . . 107.9(2) ?
    C17 C18 Fe1 . . 69.66(13) ?
    C19 C18 Fe1 . . 69.88(12) ?
    C17 C18 H18 . . 126.0 ?
    C19 C18 H18 . . 126.0 ?
    Fe1 C18 H18 . . 126.0 ?
    C18 C19 C20 . . 107.3(2) ?
    C18 C19 Fe1 . . 69.51(12) ?
    C20 C19 Fe1 . . 69.76(11) ?
    C18 C19 H19 . . 126.4 ?
    C20 C19 H19 . . 126.4 ?
    Fe1 C19 H19 . . 126.4 ?
    C21 C20 C19 . . 108.9(2) ?
    C21 C20 Fe1 . . 69.98(12) ?
    C19 C20 Fe1 . . 69.60(11) ?
    C21 C20 H20 . . 125.5 ?
    C19 C20 H20 . . 125.5 ?
    Fe1 C20 H20 . . 125.5 ?
    C20 C21 C17 . . 107.3(2) ?
    C20 C21 Fe1 . . 69.91(12) ?
    C17 C21 Fe1 . . 69.30(13) ?
    C20 C21 H21 . . 126.3 ?
    C17 C21 H21 . . 126.3 ?
    Fe1 C21 H21 . . 126.3 ?
data_global
_journal_date_recd_electronic     2008-07-28
_journal_date_accepted     2008-08-14
_journal_name_full     'Acta Crystallographica, Section E'
_journal_year     2008
_journal_volume     64
_journal_issue      9
_journal_page_first     m1183
_journal_page_last     m1183
_journal_paper_category     QM
_journal_coeditor_code     LH2673
_publ_contact_author_name     'Dr. Yunbo, Zang'
_publ_contact_author_address
;
Department of Chemistry
Shangqiu Normal College
Shangqiu
Henan 476000
PR China
;
_publ_contact_author_email     yunbozang@sohu.com
_publ_contact_author_fax     '?'
_publ_contact_author_phone     '?'
_publ_section_title
;
(1-Naphthyliminomethyl)ferrocene
;
loop_
    _publ_author_name
    _publ_author_address
    'Zang, Yunbo'
;
Department of Chemistry
Shangqiu Normal College
Shangqiu
Henan 476000
People's Republic of China
;
