# Supplementary material for: (1-Naphthyl­imino­meth­yl)ferrocene
Source: Acta Crystallogr Sect E Struct Rep Online. 2008 Aug 20;64(Pt 9):m1183. doi: 10.1107/S1600536808026330 (PMC3257069; doi:10.1107/S1600536808026330)
Supplement: Supplementary file 2 [file e-64-m1183-Isup2.hkl]

# 
# h,k,l, Fc-squared, Fo-squared, sigma(Fo-squared) and status flag 
# 
data_I
_shelx_title ' wqbbqw in C2/c' 
_shelx_refln_list_code          4 
_shelx_F_calc_maximum      656.95 
_exptl_crystal_F_000      1408.00 
_reflns_d_resolution_high  0.8107 
 
loop_ 
 _symmetry_equiv_pos_as_xyz 
 'x, y, z' 
 '-x, y, -z+1/2' 
 'x+1/2, y+1/2, z' 
 '-x+1/2, y+1/2, -z+1/2' 
 '-x, -y, -z' 
 'x, -y, z-1/2' 
 '-x+1/2, -y+1/2, -z' 
 'x+1/2, -y+1/2, z-1/2' 
 
_cell_length_a    19.5283 
_cell_length_b     7.3578 
_cell_length_c    23.7390 
_cell_angle_alpha  90.000 
_cell_angle_beta  108.826 
_cell_angle_gamma  90.000 
 
_shelx_F_squared_multiplier     1.000 
 
loop_ 
 _refln_index_h 
 _refln_index_k 
 _refln_index_l 
 _refln_F_squared_calc 
 _refln_F_squared_meas 
 _refln_F_squared_sigma 
 _refln_observed_status 
   2   0   0    22390.95    22854.69    379.22 o 
   4   0   0   102497.58    97328.53   1355.81 o 
   6   0   0    33752.61    34479.91    306.84 o 
   8   0   0    31525.57    31463.62    252.98 o 
  10   0   0    20649.55    21080.04    172.82 o 
  12   0   0    16226.37    16123.82    161.80 o 
  14   0   0     8100.74     7894.17     87.29 o 
  16   0   0     1514.66     1401.86     25.91 o 
  18   0   0      927.30      956.42     22.46 o 
  20   0   0       14.90       22.02      9.38 o 
  22   0   0      878.57      844.45     33.63 o 
   1   1   0    15101.10    15325.52    119.95 o 
   3   1   0    19840.14    20544.96    157.20 o 
   5   1   0    27841.49    28424.77    209.48 o 
   7   1   0        0.83        2.43      1.34 o 
   9   1   0      239.70      264.39      5.43 o 
  11   1   0     2111.41     2061.99     15.75 o 
  13   1   0     1285.13     1284.57     14.94 o 
  15   1   0      562.58      587.88     11.37 o 
  17   1   0      269.20      284.10      8.89 o 
  19   1   0      305.89      307.71     11.10 o 
  21   1   0      670.28      627.09     20.09 o 
   0   2   0     1612.31     1713.47     21.12 o 
   2   2   0      489.29      558.13     10.16 o 
   4   2   0     4559.55     4455.06     32.10 o 
   6   2   0       88.76      100.48      2.90 o 
   8   2   0      321.96      408.24      6.45 o 
  10   2   0     4307.76     4186.99     31.16 o 
  12   2   0       93.26      100.34      4.88 o 
  14   2   0       52.73       45.84      4.52 o 
  16   2   0      223.57      236.86      8.04 o 
  18   2   0        0.23        2.93      4.96 o 
  20   2   0        7.81        7.33      7.05 o 
  22   2   0       20.09       15.78      7.67 o 
   1   3   0       22.99       39.48      2.95 o 
   3   3   0      511.30      550.00      7.44 o 
   5   3   0       82.52       94.05      5.49 o 
   7   3   0     2114.36     2173.18     17.53 o 
   9   3   0     4612.12     5030.92     35.10 o 
  11   3   0      635.98      637.82      9.48 o 
  13   3   0      634.75      637.31     11.07 o 
  15   3   0      338.19      337.81      9.38 o 
  17   3   0      886.83      877.52     17.04 o 
  19   3   0       83.50       96.64      7.90 o 
  21   3   0      185.04      189.02     21.24 o 
   0   4   0    19822.04    19772.02    245.46 o 
   2   4   0     7547.47     7107.07     54.09 o 
   4   4   0    28090.05    28924.18    197.71 o 
   6   4   0    11437.74    11454.42     88.16 o 
   8   4   0     8985.40     9192.92     78.53 o 
  10   4   0     3436.99     3388.78     35.42 o 
  12   4   0     2131.48     2170.48     40.14 o 
  14   4   0     1898.51     2047.68     34.72 o 
  16   4   0     1174.61     1250.36     22.05 o 
  18   4   0     1157.60     1139.99     28.44 o 
  20   4   0      207.60      231.21     22.89 o 
   1   5   0       20.65        6.93      4.70 o 
   3   5   0        6.57       16.35      6.31 o 
   5   5   0      690.86      738.34     16.94 o 
   7   5   0       89.57       70.14      8.81 o 
   9   5   0       59.76       98.04      8.79 o 
  11   5   0        1.44       -0.02      7.71 o 
  13   5   0       13.95       14.65      7.66 o 
  15   5   0       40.22       62.11     10.19 o 
  17   5   0       13.71       -8.61      8.92 o 
  19   5   0       29.15       47.16     16.27 o 
   0   6   0       25.12       18.97     17.12 o 
   2   6   0      449.27      452.52     16.34 o 
   4   6   0      968.97      989.18     28.03 o 
   6   6   0      836.46      762.84     28.34 o 
   8   6   0      477.67      457.85     20.90 o 
  10   6   0      657.48      625.39     24.76 o 
  12   6   0      241.60      216.91     17.36 o 
  14   6   0      279.40      281.37     17.19 o 
  16   6   0       36.92       41.40     16.49 o 
   1   7   0        0.16       -6.87     11.06 o 
   3   7   0        5.11      -11.37     11.40 o 
   5   7   0        0.34       30.96     20.09 o 
   7   7   0       18.11       47.09     22.39 o 
   9   7   0      246.24      225.26     30.63 o 
  11   7   0      163.29      182.45     29.64 o 
  13   7   0       19.14       11.53     20.09 o 
   0   8   0      400.45      360.29     34.58 o 
   2   8   0      569.17      549.49     45.78 o 
   4   8   0     1093.69     1069.12     58.96 o 
   6   8   0      799.54      808.89     52.70 o 
   8   8   0      424.90      473.92     43.47 o 
  10   8   0      256.01      320.77     38.53 o 
   1   9   0       13.05       16.14     18.61 o 
 -21   1   1        7.11        8.09      7.54 o 
 -19   1   1      128.52      123.55      7.21 o 
 -17   1   1       53.88       52.31      5.30 o 
 -15   1   1     1442.27     1441.56     19.02 o 
 -13   1   1      805.60      809.96     10.50 o 
 -11   1   1     1906.60     2012.80     16.52 o 
  -9   1   1     5616.82     5602.76     35.17 o 
  -7   1   1       65.70       44.98      2.03 o 
  -5   1   1     3481.83     3566.16     27.07 o 
  -3   1   1    68828.57    69622.94    502.26 o 
  -1   1   1    12404.79    12812.10     94.13 o 
   1   1   1    39913.55    41582.20    389.36 o 
   3   1   1     1190.91     1097.57     10.26 o 
   5   1   1       42.66       27.79      1.70 o 
   7   1   1    10512.26    10403.19     67.20 o 
   9   1   1     3261.66     3400.26     22.58 o 
  11   1   1     6227.52     6082.38     36.68 o 
  13   1   1     1433.68     1365.11     16.86 o 
  15   1   1      286.56      276.89      8.83 o 
  17   1   1      292.44      283.89     10.01 o 
  19   1   1      877.22      858.19     17.46 o 
  21   1   1      794.73      781.02     22.51 o 
 -22   2   1      593.34      581.63     26.07 o 
 -20   2   1     1005.30     1060.22     33.59 o 
 -18   2   1     1059.58     1051.78     16.09 o 
 -16   2   1     1091.94     1093.74     15.62 o 
 -14   2   1     5449.78     5408.81     41.69 o 
 -12   2   1     3325.79     3183.87     25.43 o 
 -10   2   1     2046.24     1843.31     15.44 o 
  -8   2   1    18682.25    18937.54    114.59 o 
  -6   2   1      753.13      579.16      6.51 o 
  -4   2   1     3159.75     2892.92     31.36 o 
  -2   2   1      284.79      295.25      5.11 o 
   0   2   1     9016.45     9489.70     66.48 o 
   2   2   1     3110.74     3401.62     29.82 o 
   4   2   1       94.80      146.37      3.48 o 
   6   2   1      704.37      581.02      6.45 o 
   8   2   1     5124.96     5373.31     34.86 o 
  10   2   1      278.08      231.77      5.29 o 
  12   2   1      251.03      228.67      8.39 o 
  14   2   1      770.77      749.40     14.41 o 
  16   2   1      472.16      446.74     11.73 o 
  18   2   1       67.85       55.20      6.60 o 
  20   2   1       57.93       58.45     11.79 o 
 -21   3   1        5.69        7.46     12.85 o 
 -19   3   1        0.49        2.12      7.23 o 
 -17   3   1      253.47      221.12     11.07 o 
 -15   3   1       20.07       25.05      4.38 o 
 -13   3   1     1179.05     1106.81     13.29 o 
 -11   3   1        9.88        5.91      2.61 o 
  -9   3   1     2436.18     2644.07     22.59 o 
  -7   3   1     1973.84     1969.90     16.16 o 
  -5   3   1      158.71      163.53      4.49 o 
  -3   3   1     1393.93     1448.01     12.89 o 
  -1   3   1     1110.30     1057.64     12.29 o 
   1   3   1     3537.42     3679.32     31.44 o 
   3   3   1      247.88      217.26      4.85 o 
   5   3   1     8524.19     9165.58     70.36 o 
   7   3   1      404.98      311.66      6.34 o 
   9   3   1       75.45       67.79      3.82 o 
  11   3   1      661.80      626.14     12.00 o 
  13   3   1     1628.56     1644.00     31.92 o 
  15   3   1      423.14      445.76     11.81 o 
  17   3   1      300.51      336.98     14.21 o 
  19   3   1      259.16      243.49     16.22 o 
  21   3   1       95.65       98.72     12.44 o 
 -20   4   1       64.54       51.01     16.39 o 
 -18   4   1      528.94      506.28     25.34 o 
 -16   4   1      474.48      428.36     16.54 o 
 -14   4   1      494.75      523.47     15.54 o 
 -12   4   1     1985.80     1958.06     29.37 o 
 -10   4   1     1673.46     1655.04     20.45 o 
  -8   4   1      112.63      113.57      5.99 o 
  -6   4   1     1654.87     1727.55     17.09 o 
  -4   4   1     2193.18     2174.47     20.85 o 
  -2   4   1     2244.14     2234.67     22.79 o 
   0   4   1      873.28      951.44     12.37 o 
   2   4   1     1051.31     1008.56     12.55 o 
   4   4   1     5657.40     5951.08     49.15 o 
   6   4   1        1.20        3.12      3.97 o 
   8   4   1      426.03      442.75     10.60 o 
  10   4   1     1131.92     1172.33     20.61 o 
  12   4   1      512.24      493.78     15.76 o 
  14   4   1       75.77       72.47     12.52 o 
  16   4   1       22.48       36.14      6.71 o 
  18   4   1       17.07       13.96      6.45 o 
  20   4   1       12.55       10.85     20.42 o 
 -19   5   1       62.64       71.31     17.71 o 
 -17   5   1       34.54        9.54      9.12 o 
 -15   5   1       37.26       45.67      9.38 o 
 -13   5   1      450.79      416.64     15.89 o 
 -11   5   1      452.69      430.93     15.71 o 
  -9   5   1      322.50      292.17     14.69 o 
  -7   5   1     2365.22     2470.37     32.85 o 
  -5   5   1     3186.96     3040.15     40.26 o 
  -3   5   1     1781.71     1835.35     28.25 o 
  -1   5   1      939.11      822.46     16.14 o 
   1   5   1     2354.28     2379.50     30.84 o 
   3   5   1    11626.70    11755.31    122.57 o 
   5   5   1     1843.59     1810.59     28.13 o 
   7   5   1     4696.75     4752.98     60.75 o 
   9   5   1     2833.69     2785.46     36.84 o 
  11   5   1     1555.24     1534.61     32.39 o 
  13   5   1      925.88      938.61     23.30 o 
  15   5   1     2762.49     2757.84     44.75 o 
  17   5   1      698.19      743.93     18.79 o 
 -16   6   1      107.32      125.29     16.57 o 
 -14   6   1      774.61      829.80     30.76 o 
 -12   6   1      670.63      656.08     26.27 o 
 -10   6   1      530.35      558.47     23.02 o 
  -8   6   1     2100.26     2048.77     44.44 o 
  -6   6   1      222.22      239.64     15.70 o 
  -4   6   1     3104.66     2962.98     47.02 o 
  -2   6   1      443.63      486.12     16.95 o 
   0   6   1      778.19      774.68     20.66 o 
   2   6   1      624.31      651.89     25.29 o 
   4   6   1     3331.77     3360.17     50.15 o 
   6   6   1        8.64        3.53      8.95 o 
   8   6   1      337.50      352.86     18.61 o 
  10   6   1      226.97      229.22     16.92 o 
  12   6   1      307.29      321.60     24.78 o 
  14   6   1       11.84        4.61     11.41 o 
  16   6   1       34.43       44.33     37.05 o 
 -13   7   1       16.10       14.49     20.42 o 
 -11   7   1       66.76       91.22     25.03 o 
  -9   7   1       36.37       62.57     21.74 o 
  -7   7   1       19.98       27.66     22.72 o 
  -5   7   1      287.20      220.65     29.31 o 
  -3   7   1       73.72       93.95     12.66 o 
  -1   7   1        0.62        4.62      9.50 o 
   1   7   1      198.66      194.55     15.77 o 
   3   7   1       18.32       23.04     11.22 o 
   5   7   1        0.03      -18.28     12.18 o 
   7   7   1       50.01       47.51     16.59 o 
   9   7   1        0.05        0.68     13.48 o 
  11   7   1        7.94       -0.92     14.15 o 
  13   7   1        5.89       -0.99     21.08 o 
 -10   8   1      251.48      263.46     35.57 o 
  -8   8   1      429.51      466.01     42.81 o 
  -6   8   1      529.64      555.93     46.44 o 
  -4   8   1      557.01      606.98     46.11 o 
  -2   8   1      787.96      782.65     56.98 o 
   0   8   1      699.31      711.64     33.28 o 
   2   8   1      824.65      839.06     41.83 o 
   4   8   1      336.59      348.11     36.89 o 
   6   8   1      612.05      512.46     43.47 o 
   8   8   1       70.16       81.34     26.68 o 
  10   8   1      219.32      192.66     32.60 o 
  -3   9   1       53.39      101.10     29.97 o 
  -1   9   1      134.47      135.66     21.05 o 
   1   9   1      143.39      193.99     23.26 o 
 -22   0   2     3037.32     3047.60     58.07 o 
 -20   0   2      629.14      661.34     19.41 o 
 -18   0   2      337.98      296.37     12.76 o 
 -16   0   2      726.59      742.00     17.94 o 
 -14   0   2     1203.60     1109.71     20.88 o 
 -12   0   2       20.92       17.61      3.64 o 
 -10   0   2      803.79      909.26     14.59 o 
  -8   0   2     4866.46     5093.48     45.35 o 
  -6   0   2     1212.11     1271.25     14.58 o 
  -4   0   2      116.54      117.36      5.59 o 
  -2   0   2     1007.70      485.32     25.88 o 
   0   0   2      514.72      686.95     17.30 o 
   2   0   2      360.32      507.15     12.35 o 
   4   0   2     6947.77     7150.42     80.32 o 
   6   0   2       26.48       20.59      2.95 o 
   8   0   2        2.92        1.99      2.28 o 
  10   0   2     2029.71     1959.55     22.25 o 
  12   0   2     1773.13     1777.22     32.86 o 
  14   0   2      408.91      417.83     15.03 o 
  16   0   2       65.80       59.27      8.91 o 
  18   0   2     7749.38     7523.57     99.91 o 
  20   0   2      226.36      188.66     18.09 o 
  22   0   2      724.10      731.70     33.89 o 
 -23   1   2      565.86      582.45     21.82 o 
 -21   1   2       12.43        8.53      6.20 o 
 -19   1   2      763.09      748.75     13.86 o 
 -17   1   2     2854.85     2787.62     28.60 o 
 -15   1   2     3402.58     3344.33     31.37 o 
 -13   1   2      736.85      693.39      9.35 o 
 -11   1   2    12394.68    12409.08     73.88 o 
  -9   1   2     6878.64     6925.16     41.23 o 
  -7   1   2     4104.84     4004.93     25.64 o 
  -5   1   2       34.28       46.98      2.39 o 
  -3   1   2    60922.15    62560.16    695.01 o 
  -1   1   2    33932.91    35207.06    290.97 o 
   1   1   2    27344.23    28882.48    210.75 o 
   3   1   2      233.58      263.62      4.51 o 
   5   1   2     2253.85     2509.03     17.56 o 
   7   1   2     9473.96     9750.31     66.54 o 
   9   1   2     1456.93     1318.08     11.29 o 
  11   1   2     4945.80     5120.18     43.51 o 
  13   1   2     4338.89     4203.77     41.37 o 
  15   1   2     1549.27     1568.27     21.97 o 
  17   1   2        3.07        1.93      4.91 o 
  19   1   2     1596.67     1599.50     26.14 o 
  21   1   2        1.48       -1.75      8.35 o 
 -22   2   2       26.02       24.09     11.38 o 
 -20   2   2       23.92       24.15      6.91 o 
 -18   2   2        9.62        6.11      4.56 o 
 -16   2   2       24.14       14.89      3.81 o 
 -14   2   2     1838.75     1925.64     20.00 o 
 -12   2   2     2627.17     2817.20     21.89 o 
 -10   2   2      437.00      452.74      6.07 o 
  -8   2   2     1311.51     1526.21     13.59 o 
  -6   2   2       80.83       93.31      2.69 o 
  -4   2   2     1114.45     1152.18     11.38 o 
  -2   2   2     1250.74     1297.15     13.00 o 
   0   2   2     3368.70     3474.58     28.48 o 
   2   2   2    37722.53    39700.00    302.71 o 
   4   2   2     5209.99     5620.69     43.91 o 
   6   2   2      781.60      784.35      8.80 o 
   8   2   2    10361.46    11396.82     74.47 o 
  10   2   2     1077.76     1181.46     13.01 o 
  12   2   2      248.26      254.78      8.11 o 
  14   2   2        3.51        6.65      4.06 o 
  16   2   2       10.85       13.57      4.96 o 
  18   2   2        8.82        7.49      5.50 o 
  20   2   2       87.99       81.81     10.34 o 
 -21   3   2      324.10      303.85     24.13 o 
 -19   3   2      524.80      508.52     16.11 o 
 -17   3   2     1147.63     1107.43     23.32 o 
 -15   3   2     1704.50     1657.64     22.46 o 
 -13   3   2     5347.82     5270.67     40.28 o 
 -11   3   2     2570.99     2396.87     20.03 o 
  -9   3   2     4161.25     3942.24     28.58 o 
  -7   3   2    11225.24    11280.46     70.68 o 
  -5   3   2    17272.53    17848.26    112.69 o 
  -3   3   2    12577.29    13031.93     83.29 o 
  -1   3   2     3732.27     3646.89     31.18 o 
   1   3   2    24967.07    25756.13    176.20 o 
   3   3   2     9790.67    10267.90     73.90 o 
   5   3   2    15860.92    15985.35    101.47 o 
   7   3   2    10287.65     9628.74     70.23 o 
   9   3   2     9766.88     9754.10     72.65 o 
  11   3   2     3605.48     3385.27     40.13 o 
  13   3   2     1935.23     1865.40     26.26 o 
  15   3   2     2074.92     2011.44     26.01 o 
  17   3   2      950.42      943.62     20.63 o 
  19   3   2      742.17      713.10     21.09 o 
 -20   4   2      191.33      181.56     35.24 o 
 -18   4   2      864.00      887.57     27.53 o 
 -16   4   2      809.03      777.77     19.52 o 
 -14   4   2     1022.43     1040.79     16.89 o 
 -12   4   2      909.54      962.72     19.57 o 
 -10   4   2      275.17      311.18      7.97 o 
  -8   4   2      469.51      455.37      9.44 o 
  -6   4   2      143.59      161.71      5.20 o 
  -4   4   2      888.52      954.10     11.40 o 
  -2   4   2       76.44       91.04      5.21 o 
   0   4   2      956.50     1036.93     14.12 o 
   2   4   2      322.82      322.63      7.33 o 
   4   4   2      887.96      895.00     12.72 o 
   6   4   2      528.18      593.08     10.29 o 
   8   4   2      328.96      334.10      9.29 o 
  10   4   2      458.49      459.91     14.97 o 
  12   4   2      678.42      684.17     18.68 o 
  14   4   2     1250.23     1296.39     27.02 o 
  16   4   2      185.73      170.89      9.25 o 
  18   4   2      460.46      448.19     15.39 o 
 -19   5   2      137.03      150.09     20.35 o 
 -17   5   2      125.48      128.75     12.67 o 
 -15   5   2      311.34      364.29     16.01 o 
 -13   5   2      132.00      129.66      9.78 o 
 -11   5   2      723.33      755.55     17.81 o 
  -9   5   2      131.02      133.05      8.32 o 
  -7   5   2     2479.79     2405.21     31.51 o 
  -5   5   2      136.67      143.52      9.53 o 
  -3   5   2      794.21      719.55     20.47 o 
  -1   5   2      793.23      704.84     14.91 o 
   1   5   2       43.32       18.41      5.70 o 
   3   5   2      694.54      627.75     21.47 o 
   5   5   2        5.64        7.54      5.24 o 
   7   5   2       33.41       29.64      7.17 o 
   9   5   2        0.91       -1.59      7.32 o 
  11   5   2        4.96        4.24      7.08 o 
  13   5   2       42.61       54.21      9.46 o 
  15   5   2      301.90      284.71     15.37 o 
  17   5   2        0.56       16.26      6.64 o 
 -16   6   2       54.35       52.56     12.48 o 
 -14   6   2       71.23      107.05     16.38 o 
 -12   6   2      290.66      306.75     19.18 o 
 -10   6   2       27.12       49.35     10.89 o 
  -8   6   2      524.98      518.38     28.18 o 
  -6   6   2      380.11      318.41     17.62 o 
  -4   6   2      322.61      350.12     14.62 o 
  -2   6   2       72.63       68.03      8.77 o 
   0   6   2      595.65      626.40     27.33 o 
   2   6   2      520.03      478.99     17.92 o 
   4   6   2      767.28      791.93     21.58 o 
   6   6   2        7.97       -2.05     10.81 o 
   8   6   2      374.55      423.43     25.70 o 
  10   6   2      100.62       81.83     24.70 o 
  12   6   2      110.38       96.20     17.29 o 
  14   6   2      149.09      187.96     18.60 o 
  16   6   2       78.95       47.59     17.93 o 
 -13   7   2      741.27      669.57     48.09 o 
 -11   7   2     1698.06     1660.14     73.78 o 
  -9   7   2     1580.68     1487.80     61.27 o 
  -7   7   2     3231.43     3186.01    164.73 o 
  -5   7   2     3371.31     3285.12     75.70 o 
  -3   7   2     2577.43     2649.20     80.40 o 
  -1   7   2     2072.32     2043.74     43.75 o 
   1   7   2     3799.98     3637.58     64.08 o 
   3   7   2     3723.78     3732.17     65.78 o 
   5   7   2     2395.63     2318.32     61.65 o 
   7   7   2     1805.46     1782.33     54.36 o 
   9   7   2     1117.41     1121.31     43.27 o 
  11   7   2      950.71      927.42     41.63 o 
  13   7   2      338.91      330.65     38.20 o 
 -10   8   2      111.38       92.54     27.00 o 
  -8   8   2       16.06       16.80     22.72 o 
  -6   8   2       23.71       13.83     21.08 o 
  -4   8   2       15.80       60.27     23.38 o 
  -2   8   2        0.20      -19.68     13.12 o 
   0   8   2        0.53      -10.04     13.74 o 
   2   8   2        1.50        2.40     13.48 o 
   4   8   2       27.23        3.95     23.05 o 
   6   8   2       34.95       64.88     26.02 o 
   8   8   2       82.84       83.65     28.98 o 
  10   8   2       11.10       -8.23     20.42 o 
  -3   9   2      101.68       92.87     27.66 o 
  -1   9   2      273.65      276.19     25.38 o 
   1   9   2      138.91      151.51     21.31 o 
 -23   1   3      317.70      339.09     16.98 o 
 -21   1   3      802.19      809.97     17.72 o 
 -19   1   3      356.92      356.22      9.71 o 
 -17   1   3      632.87      603.76     11.49 o 
 -15   1   3     2224.46     2192.55     21.19 o 
 -13   1   3     1506.20     1446.15     13.48 o 
 -11   1   3    15480.78    15833.03     95.95 o 
  -9   1   3     7312.16     7404.82     45.18 o 
  -7   1   3    12241.88    12046.04     84.64 o 
  -5   1   3     4695.81     4928.85     44.76 o 
  -3   1   3    18255.71    18849.41    137.40 o 
  -1   1   3    45803.01    47741.91    420.39 o 
   1   1   3    34568.09    35976.00    254.26 o 
   3   1   3     3377.12     3293.49     24.96 o 
   5   1   3     8325.21     8582.45     51.46 o 
   7   1   3     5982.18     6076.20     41.30 o 
   9   1   3      396.35      333.17      5.87 o 
  11   1   3     3881.36     4169.89     43.43 o 
  13   1   3      510.60      504.90     11.45 o 
  15   1   3       22.93       18.91      5.02 o 
  17   1   3        2.78        5.31      5.42 o 
  19   1   3      104.13       88.41      8.25 o 
  21   1   3       23.82       48.07     10.03 o 
 -22   2   3        0.94       11.99      8.64 o 
 -20   2   3       63.89       53.22      7.68 o 
 -18   2   3      977.40      977.42     17.48 o 
 -16   2   3      497.17      475.14     12.49 o 
 -14   2   3       74.46       76.32      5.80 o 
 -12   2   3      977.21      971.86     12.52 o 
 -10   2   3      453.29      358.37      6.92 o 
  -8   2   3     1353.50     1194.67     11.86 o 
  -6   2   3      284.89      270.12      5.84 o 
  -4   2   3    11542.27    11068.37     77.86 o 
  -2   2   3     4101.36     4099.56     30.97 o 
   0   2   3     1223.03     1171.42     10.58 o 
   2   2   3      681.74      761.98      8.98 o 
   4   2   3     9780.66     9773.57     73.10 o 
   6   2   3      965.48      778.22      9.08 o 
   8   2   3     5660.22     5434.88     38.33 o 
  10   2   3    12071.09    12180.00     88.87 o 
  12   2   3     2661.56     2537.44     31.35 o 
  14   2   3     1689.05     1690.23     21.24 o 
  16   2   3     1428.78     1428.52     21.71 o 
  18   2   3     1037.26      972.85     18.74 o 
  20   2   3      616.47      667.21     21.45 o 
 -21   3   3      252.89      269.15     19.40 o 
 -19   3   3      145.10      157.71     10.65 o 
 -17   3   3      927.36      939.06     19.56 o 
 -15   3   3      128.95      135.63      7.80 o 
 -13   3   3        6.06        3.62      4.08 o 
 -11   3   3       21.39        8.14      2.72 o 
  -9   3   3     2723.75     2683.01     21.03 o 
  -7   3   3     1528.90     1391.08     12.69 o 
  -5   3   3     1899.93     1846.86     15.80 o 
  -3   3   3     6563.42     6663.04     44.85 o 
  -1   3   3     2714.85     2775.93     25.05 o 
   1   3   3     1200.84     1264.80     12.49 o 
   3   3   3      414.47      357.16      6.20 o 
   5   3   3    23552.77    25656.01    159.74 o 
   7   3   3     7159.25     7245.54     47.14 o 
   9   3   3     1535.69     1642.58     17.71 o 
  11   3   3      165.49      153.58      8.45 o 
  13   3   3      301.50      285.71     10.54 o 
  15   3   3      131.78      131.56      8.17 o 
  17   3   3      234.62      226.99     10.81 o 
  19   3   3       95.87      101.60     11.80 o 
 -20   4   3        0.14      -10.95     10.67 o 
 -18   4   3      295.80      294.37     14.36 o 
 -16   4   3        6.09       -3.00      6.91 o 
 -14   4   3      429.41      379.16     13.71 o 
 -12   4   3       14.30        6.38      3.56 o 
 -10   4   3       70.87       75.03      4.79 o 
  -8   4   3     4081.07     4117.56     39.04 o 
  -6   4   3      634.16      638.87      9.84 o 
  -4   4   3     1597.05     1691.15     16.38 o 
  -2   4   3     1001.17      991.46     13.51 o 
   0   4   3     3309.50     3370.14     27.57 o 
   2   4   3     4407.69     4656.31     37.98 o 
   4   4   3     4951.42     4891.18     39.46 o 
   6   4   3     6546.26     6496.11     76.79 o 
   8   4   3     2472.51     2463.50     27.77 o 
  10   4   3       72.08       74.68      8.00 o 
  12   4   3       91.38      104.26      9.59 o 
  14   4   3      991.61     1005.98     24.16 o 
  16   4   3      381.63      333.90     12.08 o 
  18   4   3      102.52      111.55     10.20 o 
 -19   5   3      618.04      545.15     32.37 o 
 -17   5   3      809.93      796.77     23.19 o 
 -15   5   3     1656.29     1638.19     31.07 o 
 -13   5   3     1926.84     1998.78     31.21 o 
 -11   5   3     2865.61     2983.07     39.01 o 
  -9   5   3       23.18       24.13     10.03 o 
  -7   5   3     7356.37     7422.85     74.47 o 
  -5   5   3     1331.42     1326.31     27.24 o 
  -3   5   3     1987.24     1898.08     31.42 o 
  -1   5   3     1210.74     1148.12     28.10 o 
   1   5   3     3341.32     3402.59     48.86 o 
   3   5   3     2502.92     2516.43     35.05 o 
   5   5   3      424.11      390.47     10.53 o 
   7   5   3      423.95      430.19     14.35 o 
   9   5   3      494.78      565.17     19.44 o 
  11   5   3      349.63      317.55     15.89 o 
  13   5   3       34.91       62.95      9.64 o 
  15   5   3       89.40       80.20     12.50 o 
  17   5   3       77.43       73.18      9.95 o 
 -16   6   3       85.24       74.60     17.06 o 
 -14   6   3      539.06      495.34     29.30 o 
 -12   6   3      981.28      959.96     38.53 o 
 -10   6   3      383.43      385.18     24.19 o 
  -8   6   3     1856.05     1818.83     50.74 o 
  -6   6   3      287.49      330.25     22.56 o 
  -4   6   3      210.67      202.75     13.66 o 
  -2   6   3      223.32      228.44     15.94 o 
   0   6   3     2944.54     2927.17     52.49 o 
   2   6   3       15.16       29.79      9.34 o 
   4   6   3     2127.09     2274.20     44.61 o 
   6   6   3      329.48      376.83     24.19 o 
   8   6   3      405.56      402.19     25.77 o 
  10   6   3      410.13      491.66     28.49 o 
  12   6   3      320.01      416.69     27.77 o 
  14   6   3      827.72      930.58     40.17 o 
  16   6   3      230.82      277.78     36.23 o 
 -15   7   3       21.45       18.11     23.38 o 
 -13   7   3        0.86       -4.57     25.52 o 
 -11   7   3        1.94       -8.15     13.16 o 
  -9   7   3        3.05       -0.86     17.95 o 
  -7   7   3        9.95        1.24     13.39 o 
  -5   7   3       20.11       28.56     19.10 o 
  -3   7   3       17.09       16.45     11.48 o 
  -1   7   3        1.88      -12.90      8.60 o 
   1   7   3     1050.79     1048.73     31.35 o 
   3   7   3        2.61        2.61     10.59 o 
   5   7   3      233.45      255.31     29.31 o 
   7   7   3       27.65       34.12     16.39 o 
   9   7   3        6.29        5.39     13.93 o 
  11   7   3      110.96      131.72     21.56 o 
  13   7   3        0.29       21.74     22.06 o 
 -10   8   3      184.37      164.99     31.29 o 
  -8   8   3       31.60       15.81     21.74 o 
  -6   8   3      169.22      137.00     30.30 o 
  -4   8   3      313.62      383.34     38.86 o 
  -2   8   3      364.18      390.69     26.39 o 
   0   8   3      681.69      739.86     34.41 o 
   2   8   3      556.45      503.77     31.45 o 
   4   8   3      247.01      294.09     35.24 o 
   6   8   3      102.06       76.07     26.35 o 
   8   8   3      292.24      321.76     39.85 o 
  -1   9   3       51.42       63.69     18.33 o 
   1   9   3       71.79       79.82     18.80 o 
 -22   0   4      628.12      669.78     23.40 o 
 -20   0   4      796.26      739.30     19.74 o 
 -18   0   4     2259.19     2203.96     34.74 o 
 -16   0   4     2619.55     2469.16     35.93 o 
 -14   0   4     8008.36     8121.31     88.29 o 
 -12   0   4    12834.70    13089.42     96.14 o 
 -10   0   4    26963.88    27257.62    202.84 o 
  -8   0   4    31728.15    31931.24    275.27 o 
  -6   0   4     8349.56     8764.53     97.38 o 
  -4   0   4   431588.63   383964.84   8998.78 o 
  -2   0   4    41629.82    42472.80    632.73 o 
   0   0   4   121439.90   116256.18   3410.49 o 
   2   0   4    60721.25    63195.82    669.87 o 
   4   0   4    21323.65    21310.04    228.56 o 
   6   0   4     9259.58     9530.00    107.58 o 
   8   0   4    25352.80    25808.03    247.02 o 
  10   0   4    16533.98    16484.63    175.05 o 
  12   0   4     5069.98     5203.43     69.08 o 
  14   0   4     1789.83     1805.93     34.13 o 
  16   0   4      343.23      325.49     22.67 o 
  18   0   4     1106.09     1032.46     27.72 o 
  20   0   4      527.83      533.56     28.55 o 
 -23   1   4       58.21       53.40     10.21 o 
 -21   1   4      114.03      110.18      7.48 o 
 -19   1   4       13.26       13.98      4.28 o 
 -17   1   4      104.95      110.86      5.64 o 
 -15   1   4      294.47      305.93      6.89 o 
 -13   1   4      298.55      313.06      6.56 o 
 -11   1   4        7.54        1.14      3.54 o 
  -9   1   4      897.72      834.59     11.22 o 
  -7   1   4      948.60      918.40     13.54 o 
  -5   1   4    17303.61    17246.48    123.50 o 
  -3   1   4    17962.90    18678.33    126.39 o 
  -1   1   4     1816.30     2315.31     23.68 o 
   1   1   4    44724.28    45503.20    305.45 o 
   3   1   4     8628.13     9503.79     60.88 o 
   5   1   4      245.83      298.11      4.31 o 
   7   1   4     5205.24     5279.23     36.73 o 
   9   1   4     1399.21     1487.76     13.66 o 
  11   1   4     2187.20     2244.15     25.40 o 
  13   1   4      387.06      381.90     10.36 o 
  15   1   4      775.60      707.62     16.22 o 
  17   1   4      602.09      591.49     14.61 o 
  19   1   4      245.97      242.23     13.35 o 
  21   1   4        6.16        4.03     10.01 o 
 -22   2   4       63.49       57.87     10.12 o 
 -20   2   4       33.92       23.58      6.63 o 
 -18   2   4        8.19       12.72      5.45 o 
 -16   2   4      270.51      302.82     10.20 o 
 -14   2   4     2430.39     2369.64     27.29 o 
 -12   2   4      236.33      230.85      6.44 o 
 -10   2   4      217.63      237.37      6.19 o 
  -8   2   4     1999.59     1882.65     16.37 o 
  -6   2   4     1966.06     2023.81     16.16 o 
  -4   2   4       36.69       25.61      2.18 o 
  -2   2   4      454.40      561.09      7.87 o 
   0   2   4     2179.68     2302.25     17.28 o 
   2   2   4      175.51      172.03      4.58 o 
   4   2   4     4281.37     4888.54     33.47 o 
   6   2   4     2077.43     2007.02     15.84 o 
   8   2   4        3.78        6.53      2.21 o 
  10   2   4      149.59      167.52      7.27 o 
  12   2   4       21.44        9.68      3.73 o 
  14   2   4      105.67      105.16      6.54 o 
  16   2   4       21.23       11.93      5.39 o 
  18   2   4       11.98       12.33      6.31 o 
  20   2   4      175.06      154.16     12.93 o 
 -21   3   4      565.09      590.73     36.51 o 
 -19   3   4      182.78      160.30     11.24 o 
 -17   3   4      383.08      386.53     12.13 o 
 -15   3   4      806.06      826.49     15.82 o 
 -13   3   4      969.11      957.90     14.12 o 
 -11   3   4     1037.40     1025.23     12.48 o 
  -9   3   4      146.80      131.92      4.79 o 
  -7   3   4      492.48      477.95      6.86 o 
  -5   3   4        5.40        5.68      2.09 o 
  -3   3   4       15.08       15.87      2.65 o 
  -1   3   4        6.84       14.14      2.55 o 
   1   3   4      272.46      329.87      5.60 o 
   3   3   4       19.29        1.46      1.96 o 
   5   3   4     9928.79    10483.45     68.56 o 
   7   3   4      551.40      497.76      7.59 o 
   9   3   4      636.12      616.73     11.77 o 
  11   3   4      465.21      476.21     12.34 o 
  13   3   4      604.31      572.31     14.22 o 
  15   3   4      363.70      382.02     12.05 o 
  17   3   4      290.60      290.60     13.21 o 
  19   3   4      301.73      265.19     16.17 o 
 -20   4   4      144.66      120.73     15.95 o 
 -18   4   4      821.30      810.52     21.54 o 
 -16   4   4     1196.38     1212.55     31.94 o 
 -14   4   4     1145.82     1194.54     24.35 o 
 -12   4   4     1199.91     1262.07     20.46 o 
 -10   4   4     4420.89     4424.81     39.47 o 
  -8   4   4    10120.78    10225.39     84.58 o 
  -6   4   4     9323.76     9143.48     67.07 o 
  -4   4   4    19395.37    19840.68    136.67 o 
  -2   4   4     8777.98     8535.42     97.16 o 
   0   4   4    24597.51    25654.92    176.20 o 
   2   4   4    14759.29    15175.22    107.32 o 
   4   4   4    22463.67    22619.16    156.81 o 
   6   4   4    16511.44    16557.39    117.22 o 
   8   4   4     6608.81     6536.36     62.99 o 
  10   4   4     2625.07     2709.46     39.64 o 
  12   4   4     2689.30     2658.54     41.73 o 
  14   4   4     2281.58     2366.42     35.64 o 
  16   4   4      985.84     1101.24     26.77 o 
  18   4   4      405.94      427.01     18.05 o 
 -19   5   4       13.53       16.11     12.47 o 
 -17   5   4        1.24        8.00      8.10 o 
 -15   5   4       27.39        6.98      7.60 o 
 -13   5   4        0.07       16.21      6.97 o 
 -11   5   4      343.29      324.70     12.39 o 
  -9   5   4      843.64      839.75     18.46 o 
  -7   5   4      441.39      494.00     19.86 o 
  -5   5   4       49.53       44.14      6.36 o 
  -3   5   4        0.16        3.93      5.55 o 
  -1   5   4        0.33        6.25      5.75 o 
   1   5   4      271.11      313.95     11.53 o 
   3   5   4        5.64       -3.10      4.49 o 
   5   5   4       93.53      110.71      8.91 o 
   7   5   4      382.14      415.17     16.88 o 
   9   5   4      196.88      194.46     12.58 o 
  11   5   4     1081.27      984.58     31.18 o 
  13   5   4        0.07       13.49     10.90 o 
  15   5   4       43.44       63.31     22.57 o 
  17   5   4       21.25       22.47     12.20 o 
 -16   6   4      197.62      232.13     20.56 o 
 -14   6   4      525.91      560.41     31.44 o 
 -12   6   4      429.22      446.49     27.93 o 
 -10   6   4      438.08      411.42     37.38 o 
  -8   6   4      842.75      768.57     31.77 o 
  -6   6   4     2233.47     2236.36     56.43 o 
  -4   6   4      447.93      429.54     18.44 o 
  -2   6   4      467.69      464.57     19.77 o 
   0   6   4      745.28      709.44     24.16 o 
   2   6   4      870.29      850.96     25.50 o 
   4   6   4      828.24      820.34     32.09 o 
   6   6   4      882.66      943.77     36.35 o 
   8   6   4      473.06      429.52     32.44 o 
  10   6   4      712.19      749.03     34.88 o 
  12   6   4       57.01       49.58     13.50 o 
  14   6   4      334.05      383.65     40.18 o 
 -15   7   4      111.44      151.82     31.62 o 
 -13   7   4      115.35      136.31     21.80 o 
 -11   7   4      298.26      290.46     24.73 o 
  -9   7   4      282.06      373.11     39.85 o 
  -7   7   4      507.03      514.85     29.45 o 
  -5   7   4      231.86      245.85     22.39 o 
  -3   7   4        0.52      -13.56      9.04 o 
  -1   7   4       27.89       13.88      9.87 o 
   1   7   4        0.16       -8.20      9.59 o 
   3   7   4      378.54      345.89     17.59 o 
   5   7   4       52.26       56.30     16.69 o 
   7   7   4      148.91      143.25     22.56 o 
   9   7   4       79.20       56.55     17.06 o 
  11   7   4      300.51      340.53     37.87 o 
  13   7   4      194.63      215.05     33.26 o 
 -10   8   4      294.72      429.12     42.48 o 
  -8   8   4      575.05      482.16     43.14 o 
  -6   8   4      716.27      887.27     56.98 o 
  -4   8   4      436.27      486.10     43.14 o 
  -2   8   4      515.80      496.35     32.28 o 
   0   8   4      898.35      896.23     73.78 o 
   2   8   4     1146.61     1034.45     53.05 o 
   4   8   4      848.49      906.59     40.59 o 
   6   8   4      461.04      448.89     42.48 o 
   8   8   4      700.83      790.10     55.00 o 
 -23   1   5       49.39       41.97      9.84 o 
 -21   1   5        2.09       -4.74      6.56 o 
 -19   1   5      131.87      131.61      8.81 o 
 -17   1   5      117.33      114.04      4.69 o 
 -15   1   5       76.67       81.06      5.54 o 
 -13   1   5     1217.10     1230.01     14.21 o 
 -11   1   5        3.54       -4.17      4.35 o 
  -9   1   5     1443.17     1593.71     14.88 o 
  -7   1   5    19817.99    21145.34    144.21 o 
  -5   1   5     5165.07     5716.67     41.17 o 
  -3   1   5    54692.99    55823.11    372.43 o 
  -1   1   5       33.17       24.50      2.43 o 
   1   1   5      205.90      151.07      2.71 o 
   3   1   5      750.04      671.14      9.86 o 
   5   1   5      436.00      431.26      5.46 o 
   7   1   5    12461.40    12859.79     86.09 o 
   9   1   5     6028.30     6008.46     46.39 o 
  11   1   5     4368.69     4365.47     39.40 o 
  13   1   5      341.95      330.71      9.98 o 
  15   1   5     1485.74     1440.95     21.94 o 
  17   1   5      927.28      907.56     18.29 o 
  19   1   5     1048.83     1023.40     29.62 o 
 -22   2   5      427.60      439.26     20.71 o 
 -20   2   5      690.60      704.19     15.83 o 
 -18   2   5     2302.42     2307.03     29.87 o 
 -16   2   5     1607.32     1538.74     22.26 o 
 -14   2   5     1767.23     1647.62     18.23 o 
 -12   2   5     9931.26     9822.36     70.38 o 
 -10   2   5     7079.39     6591.38     46.32 o 
  -8   2   5     6139.07     5743.76     46.83 o 
  -6   2   5    11889.79    12033.81     81.15 o 
  -4   2   5    11529.12    11836.96     71.96 o 
  -2   2   5     6975.42     6817.01     41.45 o 
   0   2   5       34.92       22.20      2.15 o 
   2   2   5       24.87       18.88      2.01 o 
   4   2   5     8799.71     9102.34     56.94 o 
   6   2   5     4863.44     4690.24     31.93 o 
   8   2   5     2490.30     2493.29     19.50 o 
  10   2   5      638.51      606.05     12.07 o 
  12   2   5      332.93      307.87     11.46 o 
  14   2   5        2.16        0.61      4.47 o 
  16   2   5      124.38      138.38      9.22 o 
  18   2   5      119.84      111.39     14.85 o 
  20   2   5      129.82      139.45     13.46 o 
 -21   3   5        3.47      -10.79     10.37 o 
 -19   3   5      146.00      141.64     10.90 o 
 -17   3   5      370.77      322.58     11.38 o 
 -15   3   5      245.66      233.18     10.32 o 
 -13   3   5       74.32       62.74      4.99 o 
 -11   3   5        8.55        4.47      3.21 o 
  -9   3   5       28.48       29.54      3.29 o 
  -7   3   5     3253.41     3269.31     24.83 o 
  -5   3   5     1829.11     1652.59     13.95 o 
  -3   3   5     7838.55     8311.33     55.07 o 
  -1   3   5       29.90        9.96      2.22 o 
   1   3   5    10002.63    11308.71     73.39 o 
   3   3   5      579.82      475.91      7.41 o 
   5   3   5      515.57      477.27      7.37 o 
   7   3   5     1016.77      953.52     11.65 o 
   9   3   5     2477.21     2504.86     25.89 o 
  11   3   5     1056.99     1089.96     18.83 o 
  13   3   5      209.40      236.68     14.07 o 
  15   3   5      215.73      238.52     10.40 o 
  17   3   5      122.55      134.36     10.95 o 
  19   3   5       58.84       60.27     11.79 o 
 -20   4   5       17.08      -16.18     10.78 o 
 -18   4   5       39.24       21.74      8.21 o 
 -16   4   5     1061.08     1000.48     25.23 o 
 -14   4   5     1558.60     1498.93     23.56 o 
 -12   4   5      138.09      138.96      8.03 o 
 -10   4   5       73.05       78.26      4.77 o 
  -8   4   5      169.99      201.74      6.90 o 
  -6   4   5      726.74      644.63      9.91 o 
  -4   4   5      363.37      361.19      9.53 o 
  -2   4   5     1281.10     1165.28     18.66 o 
   0   4   5     5374.48     5662.40     46.45 o 
   2   4   5      742.01      672.67     10.36 o 
   4   4   5      259.89      254.93      7.33 o 
   6   4   5       80.60       78.01      4.80 o 
   8   4   5     1088.08      978.12     20.82 o 
  10   4   5       43.85       53.99      8.05 o 
  12   4   5      795.95      729.42     18.08 o 
  14   4   5        7.55       -1.40      6.73 o 
  16   4   5       11.18       11.88      8.29 o 
  18   4   5        1.41        6.42      9.82 o 
 -19   5   5        0.27        3.34      9.98 o 
 -17   5   5      109.27      110.07     12.57 o 
 -15   5   5      205.49      204.69     18.51 o 
 -13   5   5      267.17      238.71     12.80 o 
 -11   5   5     1522.29     1583.63     27.71 o 
  -9   5   5     1392.96     1316.76     22.16 o 
  -7   5   5     2651.09     2721.55     37.16 o 
  -5   5   5     1051.99      976.37     19.05 o 
  -3   5   5     1736.64     1744.32     29.77 o 
  -1   5   5     3270.21     3195.25     53.89 o 
   1   5   5     3395.57     3367.46     42.10 o 
   3   5   5     5811.91     5462.76    137.13 o 
   5   5   5     5827.67     5696.52     59.73 o 
   7   5   5     1559.28     1496.60     64.19 o 
   9   5   5       11.80       21.80     10.08 o 
  11   5   5     2252.44     2364.14     53.92 o 
  13   5   5      706.28      785.73     30.22 o 
  15   5   5     1120.38     1155.90     66.37 o 
  17   5   5      293.86      317.70     35.57 o 
 -16   6   5      428.19      450.52     29.06 o 
 -14   6   5      522.52      613.39     51.71 o 
 -12   6   5     1144.17     1134.95     41.62 o 
 -10   6   5      968.57     1033.52     38.89 o 
  -8   6   5     2281.33     2208.89     57.38 o 
  -6   6   5      527.68      504.36     19.89 o 
  -4   6   5      183.27      223.55     19.31 o 
  -2   6   5      195.80      193.18     13.65 o 
   0   6   5     2727.92     2855.16     69.58 o 
   2   6   5      170.10      181.46     11.68 o 
   4   6   5      233.64      232.83     16.76 o 
   6   6   5       52.05       40.56     16.30 o 
   8   6   5       16.64       11.91     16.30 o 
  10   6   5       17.70       10.54     13.01 o 
  12   6   5      207.99      211.24     18.70 o 
  14   6   5       94.03       62.50     18.69 o 
 -15   7   5        1.31       21.74     22.06 o 
 -13   7   5        9.18       20.97     17.15 o 
 -11   7   5       21.20       47.31     22.72 o 
  -9   7   5        2.01        8.50     14.00 o 
  -7   7   5        0.03        9.76     13.82 o 
  -5   7   5       27.69       19.32     10.95 o 
  -3   7   5       59.94       28.81     10.99 o 
  -1   7   5        2.06       -9.83     11.81 o 
   1   7   5        1.68        0.32      8.78 o 
   3   7   5       72.44      110.51     20.35 o 
   5   7   5        1.04       11.95     13.78 o 
   7   7   5        8.94        3.41     21.08 o 
   9   7   5       51.74       31.18     26.68 o 
  11   7   5        7.46       16.14     22.06 o 
 -10   8   5      503.82      495.99     44.79 o 
  -8   8   5      383.79      442.96     43.47 o 
  -6   8   5      724.83      800.97     38.03 o 
  -4   8   5      294.58      307.65     26.08 o 
  -2   8   5      329.48      349.40     23.28 o 
   0   8   5      450.46      448.00     27.54 o 
   2   8   5      823.65      804.93     25.50 o 
   4   8   5      214.17      232.97     24.99 o 
   6   8   5      229.30      182.25     24.99 o 
   8   8   5        9.19       36.55     26.02 o 
 -22   0   6      294.79      295.24     15.56 o 
 -20   0   6      508.90      521.74     16.03 o 
 -18   0   6     1037.59      998.44     20.97 o 
 -16   0   6      174.33      207.80     12.05 o 
 -14   0   6     3410.16     3553.08     38.61 o 
 -12   0   6     4619.19     5075.86     43.01 o 
 -10   0   6     2522.03     2582.61     23.91 o 
  -8   0   6      452.80      482.15      8.45 o 
  -6   0   6       68.02       55.55      3.25 o 
  -4   0   6     1013.10     1172.56     16.72 o 
  -2   0   6        7.35       -3.18      2.12 o 
   0   0   6      757.77      880.87     23.59 o 
   2   0   6       55.74       37.91      6.56 o 
   4   0   6      584.27      527.60     10.60 o 
   6   0   6     3161.53     3394.51     32.43 o 
   8   0   6     8012.37     8438.51     90.38 o 
  10   0   6     1999.01     1908.53     27.98 o 
  12   0   6       92.12      105.44      9.15 o 
  14   0   6     4530.66     4367.09     63.72 o 
  16   0   6      102.79       83.51     11.27 o 
  18   0   6     1267.37     1316.79     32.78 o 
  20   0   6      398.19      405.71     26.34 o 
 -23   1   6      120.47      129.22     12.01 o 
 -21   1   6      793.72      781.11     16.61 o 
 -19   1   6     1428.33     1364.19     20.98 o 
 -17   1   6      104.11       97.33      8.57 o 
 -15   1   6     3844.55     3708.09     38.31 o 
 -13   1   6     3515.52     3588.01     29.82 o 
 -11   1   6    11556.20    11646.00     79.49 o 
  -9   1   6      857.62      691.01      9.86 o 
  -7   1   6    38477.00    40330.37    315.05 o 
  -5   1   6       16.44       30.25      1.93 o 
  -3   1   6    31587.27    33206.37    202.07 o 
  -1   1   6     1139.06     1140.77     10.01 o 
   1   1   6     1995.18     2076.28     19.78 o 
   3   1   6     4193.53     4096.42     28.64 o 
   5   1   6     2154.50     1968.61     15.96 o 
   7   1   6     3105.85     3191.46     24.38 o 
   9   1   6     2899.93     2810.16     29.22 o 
  11   1   6     1289.05     1166.77     16.26 o 
  13   1   6      244.34      210.16      8.68 o 
  15   1   6     2383.52     2263.40     35.10 o 
  17   1   6      112.98      137.18      9.12 o 
  19   1   6       92.01       83.37     11.55 o 
 -22   2   6       20.93       16.74      8.60 o 
 -20   2   6      165.93      171.75      9.33 o 
 -18   2   6       55.04       38.18      6.45 o 
 -16   2   6      435.34      436.68     11.93 o 
 -14   2   6       21.50       28.28      3.69 o 
 -12   2   6       60.29       88.59      4.76 o 
 -10   2   6     1723.30     1814.78     16.97 o 
  -8   2   6     4902.03     5292.46     39.35 o 
  -6   2   6      181.62      229.98      6.02 o 
  -4   2   6       50.08       48.96      2.34 o 
  -2   2   6     3385.28     3889.51     28.54 o 
   0   2   6      136.55      148.30      3.08 o 
   2   2   6     3560.97     3609.95     23.19 o 
   4   2   6     5275.42     6039.32     38.11 o 
   6   2   6      458.24      500.57     10.25 o 
   8   2   6       50.20       58.16      3.40 o 
  10   2   6      183.12      162.94      7.58 o 
  12   2   6      156.07      166.89      7.98 o 
  14   2   6       11.93        2.98      4.66 o 
  16   2   6      335.42      334.10     11.76 o 
  18   2   6      147.56      151.71     10.82 o 
  20   2   6        8.50       16.75     10.18 o 
 -21   3   6      264.03      284.11     19.65 o 
 -19   3   6      512.29      506.14     16.73 o 
 -17   3   6     3381.66     3311.09     37.65 o 
 -15   3   6     2451.44     2460.17     29.44 o 
 -13   3   6     2233.67     2136.94     21.71 o 
 -11   3   6     5338.42     5190.60     40.67 o 
  -9   3   6     6558.59     6514.19     47.72 o 
  -7   3   6    18730.81    18753.00    113.85 o 
  -5   3   6    11475.10    11373.92     77.01 o 
  -3   3   6    37271.32    39014.60    230.49 o 
  -1   3   6     5979.59     6028.25     41.53 o 
   1   3   6    16999.10    17909.53    118.69 o 
   3   3   6    15993.27    15392.26     98.72 o 
   5   3   6    15574.02    16176.26    108.01 o 
   7   3   6     8165.80     8060.07     55.61 o 
   9   3   6     3044.20     2957.52     36.61 o 
  11   3   6     3032.66     3019.78     35.78 o 
  13   3   6     1400.66     1407.31     25.05 o 
  15   3   6      951.19      921.09     18.88 o 
  17   3   6      475.46      483.28     20.54 o 
  19   3   6      480.01      505.00     39.15 o 
 -20   4   6      326.25      357.98     19.79 o 
 -18   4   6      453.01      490.94     15.46 o 
 -16   4   6      872.01      923.14     30.33 o 
 -14   4   6      225.15      260.15     10.49 o 
 -12   4   6      176.41      204.10      9.00 o 
 -10   4   6      406.18      432.30      9.29 o 
  -8   4   6      299.39      284.96      7.29 o 
  -6   4   6       30.66       31.95      5.09 o 
  -4   4   6        0.13       -3.80      2.53 o 
  -2   4   6      222.42      199.58      5.61 o 
   0   4   6       77.56       97.77      4.81 o 
   2   4   6      766.82      867.02     12.58 o 
   4   4   6       72.00       84.48      6.86 o 
   6   4   6        8.35        9.67      3.59 o 
   8   4   6      246.15      237.63     11.61 o 
  10   4   6      363.96      344.60     18.51 o 
  12   4   6      125.46      155.71      9.92 o 
  14   4   6      377.76      413.63     15.22 o 
  16   4   6      118.16      137.31     15.96 o 
  18   4   6      188.98      181.90     16.25 o 
 -19   5   6      178.77      162.22     14.53 o 
 -17   5   6      105.71      118.56     11.61 o 
 -15   5   6      439.20      457.01     17.12 o 
 -13   5   6      203.67      205.97     12.06 o 
 -11   5   6     4165.90     3917.73     51.44 o 
  -9   5   6        1.00       -2.08      5.62 o 
  -7   5   6      355.96      306.35     21.82 o 
  -5   5   6        2.16       -4.68      6.53 o 
  -3   5   6       39.74       50.03      8.60 o 
  -1   5   6      130.70      143.50     12.48 o 
   1   5   6      294.26      285.01     12.60 o 
   3   5   6        4.05        4.08      5.02 o 
   5   5   6        5.61       16.57      5.53 o 
   7   5   6      349.73      336.76     17.94 o 
   9   5   6       29.06        6.68      9.69 o 
  11   5   6      379.79      337.11     20.34 o 
  13   5   6        6.46       17.80     14.91 o 
  15   5   6       65.14       80.67     18.59 o 
 -18   6   6       15.44        7.02     11.46 o 
 -16   6   6       15.80        7.51     14.05 o 
 -14   6   6       90.03      136.32     20.01 o 
 -12   6   6      319.51      317.28     48.08 o 
 -10   6   6       39.84       29.51     12.88 o 
  -8   6   6      118.37      120.93     16.99 o 
  -6   6   6      345.01      342.36     17.22 o 
  -4   6   6      242.84      245.01     15.30 o 
  -2   6   6      391.17      358.98     17.58 o 
   0   6   6      257.06      329.84     15.59 o 
   2   6   6        0.81        7.05      6.84 o 
   4   6   6      191.89      216.37     23.83 o 
   6   6   6      111.25      120.21     17.16 o 
   8   6   6        6.41       -5.09     11.54 o 
  10   6   6       42.60      112.99     33.10 o 
  12   6   6      408.06      372.82     34.25 o 
  14   6   6      173.54      164.46     22.41 o 
 -15   7   6      664.90      715.01     52.70 o 
 -13   7   6      694.38      683.07     49.07 o 
 -11   7   6     1463.07     1425.31     59.45 o 
  -9   7   6     2002.20     1995.46     59.36 o 
  -7   7   6     1960.08     1957.62     97.34 o 
  -5   7   6     1088.59     1124.00     39.17 o 
  -3   7   6     2599.39     2578.34     51.98 o 
  -1   7   6     2940.88     2830.73     52.21 o 
   1   7   6     3518.27     3473.88     54.52 o 
   3   7   6     1956.91     1872.75     59.86 o 
   5   7   6     1086.33     1159.17     47.59 o 
   7   7   6     1237.56     1187.44     45.43 o 
   9   7   6      946.24      903.43     48.42 o 
  11   7   6     1075.48     1047.37     60.27 o 
 -10   8   6       47.63       27.33     24.37 o 
  -8   8   6      135.85      153.24     22.63 o 
  -6   8   6       42.37       42.40     17.08 o 
  -4   8   6        1.84        1.72     14.72 o 
  -2   8   6       14.76       12.35     15.54 o 
   0   8   6        3.46        9.72      9.76 o 
   2   8   6        0.06       -1.30     16.29 o 
   4   8   6       28.75       35.22     18.03 o 
   6   8   6        4.45       28.32     22.72 o 
   8   8   6       40.49       56.97     27.33 o 
 -23   1   7      404.05      426.18     26.55 o 
 -21   1   7      772.32      789.96     16.66 o 
 -19   1   7     1519.86     1427.93     21.22 o 
 -17   1   7      566.39      539.17     12.86 o 
 -15   1   7     4749.82     4593.37     44.96 o 
 -13   1   7     3144.99     3024.00     26.22 o 
 -11   1   7     9143.55     8912.01     59.39 o 
  -9   1   7     2854.84     2733.70     26.05 o 
  -7   1   7     4378.08     4096.60     32.12 o 
  -5   1   7     4923.73     5044.80     35.50 o 
  -3   1   7     7732.37     8245.59     52.91 o 
  -1   1   7     2094.71     2045.62     15.56 o 
   1   1   7     2990.53     3097.16     24.67 o 
   3   1   7     9612.34     9762.13     60.67 o 
   5   1   7      276.99      209.24      4.75 o 
   7   1   7     4277.13     4586.24     34.65 o 
   9   1   7     2010.71     1990.47     23.27 o 
  11   1   7       65.76       72.21      6.53 o 
  13   1   7     1150.87     1154.38     19.02 o 
  15   1   7       69.05       77.59      7.41 o 
  17   1   7      222.84      243.73     13.12 o 
  19   1   7       31.15       33.60     10.28 o 
 -22   2   7      138.68      132.40     11.67 o 
 -20   2   7      376.24      386.70     12.75 o 
 -18   2   7      437.69      434.32     12.55 o 
 -16   2   7      621.11      618.52     17.04 o 
 -14   2   7      523.03      562.47     10.60 o 
 -12   2   7     1150.90     1125.42     12.60 o 
 -10   2   7     4424.62     4562.68     35.57 o 
  -8   2   7     5228.30     5130.60     36.40 o 
  -6   2   7    24440.43    25800.70    167.77 o 
  -4   2   7     1658.49     1644.79     12.99 o 
  -2   2   7     5414.40     5261.10     37.63 o 
   0   2   7     9624.89     9433.77     56.57 o 
   2   2   7     1136.43     1080.23      9.69 o 
   4   2   7     4507.50     4002.51     28.04 o 
   6   2   7    11928.74    12196.11     79.50 o 
   8   2   7     6233.80     6141.63     90.14 o 
  10   2   7     2629.22     2636.99     31.61 o 
  12   2   7     3249.58     3243.50     39.45 o 
  14   2   7      626.72      632.99     15.58 o 
  16   2   7     2124.21     2024.52     56.11 o 
  18   2   7      554.92      572.33     17.85 o 
 -21   3   7      413.37      450.44     31.85 o 
 -19   3   7       78.28       82.87      8.64 o 
 -17   3   7       51.41       57.27      6.20 o 
 -15   3   7       63.61       56.52      5.33 o 
 -13   3   7      713.54      725.68     13.09 o 
 -11   3   7     1715.11     1627.18     18.32 o 
  -9   3   7      607.29      588.63      8.68 o 
  -7   3   7     2701.26     2594.48     20.53 o 
  -5   3   7     5071.52     5221.79     36.81 o 
  -3   3   7     3354.18     3460.36     23.57 o 
  -1   3   7        2.97        9.88      1.83 o 
   1   3   7    11697.58    12494.17     77.57 o 
   3   3   7     5022.77     5177.19     35.71 o 
   5   3   7    12029.78    12812.08     80.13 o 
   7   3   7     4044.73     3993.14     29.78 o 
   9   3   7      842.80      846.63     17.46 o 
  11   3   7       67.25       49.14      6.47 o 
  13   3   7      282.45      295.81     12.60 o 
  15   3   7      118.18      112.05     11.49 o 
  17   3   7      175.56      131.87     11.32 o 
 -20   4   7        0.05       10.94      8.55 o 
 -18   4   7        5.59       -2.53      6.20 o 
 -16   4   7      166.64      175.03      9.77 o 
 -14   4   7      201.77      193.55      9.44 o 
 -12   4   7      974.10      979.47     19.20 o 
 -10   4   7       12.98       18.33      6.18 o 
  -8   4   7     1303.95     1427.03     16.90 o 
  -6   4   7      953.05     1037.62     13.79 o 
  -4   4   7      408.73      391.61      7.86 o 
  -2   4   7       73.75       85.76      4.62 o 
   0   4   7      385.38      365.62      8.01 o 
   2   4   7     4406.05     4462.47     41.28 o 
   4   4   7     3800.43     3883.23     35.40 o 
   6   4   7      210.16      193.98      6.48 o 
   8   4   7      114.56      111.01      7.24 o 
  10   4   7        7.23        9.58      8.19 o 
  12   4   7      125.56      124.04     12.25 o 
  14   4   7      247.77      207.77     15.02 o 
  16   4   7      130.94       81.54     18.46 o 
 -19   5   7      411.56      400.00     17.47 o 
 -17   5   7      847.76      844.21     23.08 o 
 -15   5   7     2353.56     2353.39     38.99 o 
 -13   5   7       13.96       17.95      7.58 o 
 -11   5   7     3191.51     3047.04     43.13 o 
  -9   5   7      637.27      653.94     17.00 o 
  -7   5   7     1752.31     1747.20     31.52 o 
  -5   5   7     1727.76     1587.24     33.80 o 
  -3   5   7     3252.31     3187.34     56.74 o 
  -1   5   7     2909.46     2805.05     42.53 o 
   1   5   7     1511.58     1585.12     29.18 o 
   3   5   7      949.38      992.85     20.05 o 
   5   5   7      395.07      437.62     13.81 o 
   7   5   7      332.19      286.37     17.68 o 
   9   5   7      490.99      600.20     24.69 o 
  11   5   7      250.63      265.91     19.09 o 
  13   5   7      307.46      274.62     20.16 o 
  15   5   7        4.25       13.81     13.36 o 
 -18   6   7       23.02       37.52     11.91 o 
 -16   6   7      120.32       78.25     26.18 o 
 -14   6   7      427.61      457.23     57.49 o 
 -12   6   7      877.67      864.14     36.59 o 
 -10   6   7      290.88      319.83     23.63 o 
  -8   6   7        4.26        3.52     11.53 o 
  -6   6   7       29.06       39.35      9.38 o 
  -4   6   7     1151.75     1150.03     26.13 o 
  -2   6   7       13.97       19.35      7.57 o 
   0   6   7     2047.48     1983.06     36.02 o 
   2   6   7      623.98      581.42     23.82 o 
   4   6   7      410.51      414.19     19.34 o 
   6   6   7      163.47      179.01     19.83 o 
   8   6   7      470.28      563.93     30.47 o 
  10   6   7      616.48      697.79     35.12 o 
  12   6   7      859.48      924.20     40.16 o 
  14   6   7      309.50      425.71     32.11 o 
 -15   7   7       13.22       22.72     20.09 o 
 -13   7   7       36.90        0.00     20.42 o 
 -11   7   7        1.29        5.41     14.80 o 
  -9   7   7        2.55       -2.10     13.50 o 
  -7   7   7       18.89       21.78     13.97 o 
  -5   7   7      341.59      280.12     17.63 o 
  -3   7   7      563.69      544.04     20.12 o 
  -1   7   7      208.87      202.06     14.14 o 
   1   7   7      559.45      575.37     28.43 o 
   3   7   7       56.01       54.91     12.48 o 
   5   7   7       20.38       39.30     16.06 o 
   7   7   7       15.81        8.59     18.94 o 
   9   7   7      105.49      121.52     28.32 o 
  11   7   7      224.49      151.49     30.96 o 
 -10   8   7       18.36        9.22     22.06 o 
  -8   8   7       17.21       -6.26     18.77 o 
  -6   8   7        1.14       -4.03     11.81 o 
  -4   8   7      236.43      272.09     17.65 o 
  -2   8   7      883.42      880.32     32.07 o 
   0   8   7      413.26      443.78     23.53 o 
   2   8   7      122.75      128.81     22.45 o 
   4   8   7      216.85      272.35     35.24 o 
   6   8   7      246.88      263.79     37.21 o 
 -24   0   8      283.73      302.00     28.17 o 
 -22   0   8      866.12      888.79     23.77 o 
 -20   0   8      414.17      430.34     14.01 o 
 -18   0   8     1652.44     1509.52     29.53 o 
 -16   0   8      150.47      150.49      8.22 o 
 -14   0   8     7689.70     7755.36     75.10 o 
 -12   0   8     8490.28     8154.42     71.26 o 
 -10   0   8     1028.29      756.77     12.03 o 
  -8   0   8    23141.32    22768.31    198.16 o 
  -6   0   8     2929.21     2277.05     26.78 o 
  -4   0   8     3089.24     3000.53     91.16 o 
  -2   0   8    37955.55    39985.91    416.50 o 
   0   0   8    28101.54    27795.11    336.78 o 
   2   0   8     9314.43     9263.71    118.38 o 
   4   0   8    40489.52    43794.08    445.66 o 
   6   0   8    15128.44    14570.50    133.68 o 
   8   0   8    11735.72    12096.42    123.57 o 
  10   0   8     3818.75     3787.55     47.53 o 
  12   0   8     2487.89     2371.34     41.06 o 
  14   0   8     1801.04     1808.48     36.29 o 
  16   0   8     2351.41     2358.34     88.77 o 
  18   0   8      604.85      711.76     33.55 o 
 -23   1   8       21.96       20.38      8.27 o 
 -21   1   8        6.84        2.43      5.83 o 
 -19   1   8       23.41       11.22      5.50 o 
 -17   1   8      314.84      329.05     10.43 o 
 -15   1   8      196.54      203.11      8.11 o 
 -13   1   8      659.63      671.10     10.31 o 
 -11   1   8      481.37      430.33      8.58 o 
  -9   1   8     7283.51     8046.36     57.85 o 
  -7   1   8     1561.57     1785.30     16.17 o 
  -5   1   8      367.87      296.75      5.05 o 
  -3   1   8        1.73        0.77      1.38 o 
  -1   1   8      126.95      128.24      4.08 o 
   1   1   8      799.78      781.73     10.16 o 
   3   1   8     3906.01     4097.94     30.82 o 
   5   1   8       84.08       70.66      3.11 o 
   7   1   8     3408.52     3739.38     29.70 o 
   9   1   8      536.52      545.80     10.62 o 
  11   1   8     1087.13      993.65     15.68 o 
  13   1   8        7.93        4.14      5.29 o 
  15   1   8      530.42      508.31     14.05 o 
  17   1   8      133.09      136.69      9.59 o 
  19   1   8      125.59      107.39     12.73 o 
 -22   2   8       28.74       36.41      9.48 o 
 -20   2   8      120.34      125.15     10.19 o 
 -18   2   8      534.68      474.17     13.30 o 
 -16   2   8      392.49      396.17     10.62 o 
 -14   2   8      297.55      300.61      8.39 o 
 -12   2   8       61.00       51.78      3.94 o 
 -10   2   8      290.26      252.95      5.96 o 
  -8   2   8      369.87      364.75      6.75 o 
  -6   2   8     3185.19     3107.87     22.51 o 
  -4   2   8     1327.02     1304.81     10.69 o 
  -2   2   8     2008.09     1899.46     16.78 o 
   0   2   8       60.74       58.07      2.25 o 
   2   2   8     1545.15     1560.90     12.91 o 
   4   2   8       58.32       51.86      3.04 o 
   6   2   8       17.23       25.60      2.85 o 
   8   2   8      883.65      857.27     14.87 o 
  10   2   8     1810.12     1764.95     24.77 o 
  12   2   8       78.41       67.70      6.97 o 
  14   2   8      171.93      174.68      9.78 o 
  16   2   8       36.98       32.89      7.47 o 
  18   2   8       16.70        7.33      9.38 o 
 -21   3   8       92.13      103.34     11.80 o 
 -19   3   8      369.53      383.69     12.78 o 
 -17   3   8      429.43      437.01     11.08 o 
 -15   3   8      165.50      163.07      7.07 o 
 -13   3   8      343.19      379.60      9.34 o 
 -11   3   8      201.54      209.94      6.39 o 
  -9   3   8       49.89       48.02      3.51 o 
  -7   3   8       48.35       36.60      3.29 o 
  -5   3   8      628.75      710.80     12.03 o 
  -3   3   8      232.72      285.65      6.15 o 
  -1   3   8      984.92      973.30     11.97 o 
   1   3   8     5300.40     5886.17     36.71 o 
   3   3   8      318.95      348.31      6.31 o 
   5   3   8      729.83      770.51     12.31 o 
   7   3   8      776.33      815.79     12.09 o 
   9   3   8       95.64       94.61      7.16 o 
  11   3   8      630.01      639.69     23.02 o 
  13   3   8      950.87      942.10     23.89 o 
  15   3   8     1192.09     1101.33     41.16 o 
  17   3   8       81.52       60.15     12.44 o 
 -20   4   8      410.55      409.65     24.36 o 
 -18   4   8      831.86      889.74     27.26 o 
 -16   4   8      406.62      422.93     12.44 o 
 -14   4   8     3343.41     3368.16     39.45 o 
 -12   4   8     1327.58     1304.31     19.31 o 
 -10   4   8     3747.08     3703.66     39.66 o 
  -8   4   8     6007.82     5964.80     52.91 o 
  -6   4   8     9030.63     9106.96     64.35 o 
  -4   4   8    11738.57    11914.46     90.66 o 
  -2   4   8    10742.78    10779.88     82.54 o 
   0   4   8     9130.35     9203.85     82.44 o 
   2   4   8    15871.74    16414.80    151.12 o 
   4   4   8     8830.87     8535.65     77.80 o 
   6   4   8     3538.12     3690.73     39.48 o 
   8   4   8     3856.10     3642.71     67.52 o 
  10   4   8     1974.79     2116.20     46.59 o 
  12   4   8     1329.14     1427.74     33.28 o 
  14   4   8      596.63      694.27     37.70 o 
  16   4   8      602.92      673.39     36.54 o 
 -19   5   8       58.24       61.49     10.88 o 
 -17   5   8       27.23       38.35      9.47 o 
 -15   5   8      312.58      301.08     15.98 o 
 -13   5   8       16.76       30.48      7.72 o 
 -11   5   8      302.34      335.88     21.15 o 
  -9   5   8       26.07       17.37      9.26 o 
  -7   5   8       33.72       42.80      9.19 o 
  -5   5   8        8.05       10.88      6.35 o 
  -3   5   8      251.12      255.48     14.28 o 
  -1   5   8      210.27      241.79     12.21 o 
   1   5   8       46.24       52.98      7.95 o 
   3   5   8       93.44      137.82      8.96 o 
   5   5   8      147.82      130.08     10.38 o 
   7   5   8     2718.31     2370.29     49.65 o 
   9   5   8      398.96      360.45     28.14 o 
  11   5   8      137.76      145.78     16.20 o 
  13   5   8        2.51        8.35     13.97 o 
  15   5   8       35.22       18.04     23.88 o 
 -18   6   8      336.04      352.01     22.74 o 
 -16   6   8      561.98      619.12     32.13 o 
 -14   6   8      414.80      471.79     23.89 o 
 -12   6   8      297.50      307.18     24.57 o 
 -10   6   8     1785.35     1831.01     53.84 o 
  -8   6   8     1377.71     1346.88     35.33 o 
  -6   6   8     1509.16     1550.27     31.22 o 
  -4   6   8     1866.83     1805.15     36.36 o 
  -2   6   8     1125.34     1191.09     26.99 o 
   0   6   8      905.12      875.09     23.30 o 
   2   6   8      477.26      507.08     24.81 o 
   4   6   8      689.47      659.33     23.84 o 
   6   6   8     1056.36     1030.29     39.52 o 
   8   6   8      177.12      164.98     20.16 o 
  10   6   8      405.41      439.69     23.92 o 
  12   6   8      274.76      308.44     26.14 o 
 -15   7   8       89.12      112.01     21.41 o 
 -13   7   8       82.46       70.65     17.79 o 
 -11   7   8      395.28      427.45     30.38 o 
  -9   7   8      835.69      835.06     31.80 o 
  -7   7   8      131.98      139.06     15.63 o 
  -5   7   8       26.56       33.04      9.75 o 
  -3   7   8      583.13      581.42     20.53 o 
  -1   7   8       68.24       79.65     11.23 o 
   1   7   8       37.23       57.55     10.61 o 
   3   7   8       29.51       45.00     20.75 o 
   5   7   8       65.82       45.52     16.69 o 
   7   7   8      213.33      209.69     31.12 o 
   9   7   8      286.47      267.42     34.58 o 
 -10   8   8      418.06      353.42     27.92 o 
  -8   8   8      320.54      303.90     33.59 o 
  -6   8   8      619.28      609.35     28.59 o 
  -4   8   8      428.01      476.74     21.22 o 
  -2   8   8     1151.12     1097.66     36.04 o 
   0   8   8      722.73      707.34     24.65 o 
   2   8   8      502.53      437.36     40.18 o 
   4   8   8      679.20      655.73     50.72 o 
   6   8   8      210.24      192.99     33.92 o 
 -23   1   9       12.18       -1.68      7.91 o 
 -21   1   9       14.44        4.39      5.92 o 
 -19   1   9       44.28       16.65      5.67 o 
 -17   1   9       30.46       39.38      5.76 o 
 -15   1   9        6.42       -1.59      6.02 o 
 -13   1   9      496.70      524.71      9.65 o 
 -11   1   9     6153.19     6261.81     53.76 o 
  -9   1   9     2492.72     2712.31     31.62 o 
  -7   1   9    11166.38    11616.53     80.92 o 
  -5   1   9      460.17      469.13      6.88 o 
  -3   1   9     4040.72     3964.25     30.62 o 
  -1   1   9    12727.95    12942.24     94.45 o 
   1   1   9     4485.78     4452.47     36.45 o 
   3   1   9     9707.73    10176.44     69.42 o 
   5   1   9     4809.00     4861.23     36.86 o 
   7   1   9    10031.30     9946.25     77.19 o 
   9   1   9     2165.94     2142.72     25.01 o 
  11   1   9     2687.43     2617.31     55.10 o 
  13   1   9      972.49      930.28     19.31 o 
  15   1   9     1055.00     1011.15     19.58 o 
  17   1   9      540.19      563.33     17.99 o 
  19   1   9      258.31      264.64     17.49 o 
 -22   2   9      825.46      842.47     23.06 o 
 -20   2   9      919.15      902.48     18.47 o 
 -18   2   9     1323.06     1393.22     22.05 o 
 -16   2   9     3623.84     3630.95     34.64 o 
 -14   2   9     6652.80     6285.61     64.75 o 
 -12   2   9     2990.13     2721.86     25.92 o 
 -10   2   9    14812.18    14339.08    101.13 o 
  -8   2   9     3389.64     3125.70     25.55 o 
  -6   2   9    22057.25    22970.99    142.64 o 
  -4   2   9    11817.95    11563.22     68.97 o 
  -2   2   9     3812.91     3740.37     28.98 o 
   0   2   9     2214.22     1893.71     14.66 o 
   2   2   9     2763.28     2569.43     19.11 o 
   4   2   9     3931.01     3915.07     29.62 o 
   6   2   9     1422.40     1466.36     14.66 o 
   8   2   9      461.81      424.99     10.96 o 
  10   2   9       20.99       21.68      5.79 o 
  12   2   9       24.90       12.59      5.86 o 
  14   2   9       43.84       39.15      7.14 o 
  16   2   9       44.44       46.32      8.71 o 
  18   2   9        1.18       -3.13      9.34 o 
 -21   3   9        1.72        4.13      8.47 o 
 -19   3   9        2.91        4.00      6.22 o 
 -17   3   9       25.36       19.07      5.37 o 
 -15   3   9       52.10       47.60      5.48 o 
 -13   3   9       25.03       16.67      5.17 o 
 -11   3   9      473.78      437.76      9.21 o 
  -9   3   9      110.22      105.93      4.42 o 
  -7   3   9     3140.57     3350.10     27.42 o 
  -5   3   9       12.99       16.44      4.28 o 
  -3   3   9     4399.41     4587.98     37.07 o 
  -1   3   9      294.29      250.55      5.79 o 
   1   3   9      840.91      747.24      8.31 o 
   3   3   9      283.27      233.71      5.29 o 
   5   3   9     1220.41     1136.46     12.80 o 
   7   3   9     1346.76     1359.26     18.84 o 
   9   3   9      671.10      725.17     15.57 o 
  11   3   9       68.29       95.77      8.61 o 
  13   3   9      105.02      123.22     12.12 o 
  15   3   9      239.40      256.91     26.51 o 
  17   3   9       29.54       36.88     11.82 o 
 -20   4   9       32.07       37.45     20.59 o 
 -18   4   9      827.94      798.06     20.36 o 
 -16   4   9       10.36       15.99      6.84 o 
 -14   4   9      550.58      555.04     15.88 o 
 -12   4   9      242.80      273.58     10.86 o 
 -10   4   9      171.48      152.04      8.43 o 
  -8   4   9      591.00      600.98     12.31 o 
  -6   4   9      979.55     1026.63     15.24 o 
  -4   4   9     2342.53     2403.42     24.68 o 
  -2   4   9      784.29      774.15     12.22 o 
   0   4   9     1080.21     1210.22     18.48 o 
   2   4   9        9.12       24.31      5.45 o 
   4   4   9     1098.24     1103.25     22.34 o 
   6   4   9       36.26       47.86      8.39 o 
   8   4   9     1677.27     1498.86     37.51 o 
  10   4   9       30.39       25.78     10.78 o 
  12   4   9       11.90        3.73     10.25 o 
  14   4   9        0.12        7.49     16.30 o 
  16   4   9        1.77       14.16     26.67 o 
 -19   5   9       61.04       61.25     11.39 o 
 -17   5   9       88.77       81.80     10.75 o 
 -15   5   9      510.66      541.40     17.34 o 
 -13   5   9      115.25      133.31      9.57 o 
 -11   5   9      605.21      559.68     25.28 o 
  -9   5   9      532.24      517.63     16.23 o 
  -7   5   9     1725.41     1664.21     36.20 o 
  -5   5   9      681.43      682.90     18.79 o 
  -3   5   9     1221.52     1256.82     38.09 o 
  -1   5   9     1120.32     1066.95     23.98 o 
   1   5   9     2637.91     2478.08     35.49 o 
   3   5   9     2848.60     2823.33     39.26 o 
   5   5   9      166.75      183.85     14.87 o 
   7   5   9     1315.25     1476.22     38.14 o 
   9   5   9      102.33      168.26     15.66 o 
  11   5   9     1123.36     1136.20     35.68 o 
  13   5   9      802.06      839.66     38.41 o 
  15   5   9      385.23      447.61     30.80 o 
 -16   6   9      173.77      189.40     22.67 o 
 -14   6   9      650.45      714.00     24.66 o 
 -12   6   9     1039.62     1008.63     32.80 o 
 -10   6   9     1444.40     1438.85     38.76 o 
  -8   6   9      457.41      489.58     22.36 o 
  -6   6   9      187.92      144.56     11.46 o 
  -4   6   9      445.46      431.30     17.07 o 
  -2   6   9      395.59      389.31     16.09 o 
   0   6   9     1371.47     1296.64     28.51 o 
   2   6   9      492.27      525.92     21.71 o 
   4   6   9        3.72        6.66     12.37 o 
   6   6   9       54.25       31.86     14.00 o 
   8   6   9      122.44      106.39     18.36 o 
  10   6   9      379.64      408.15     28.31 o 
  12   6   9      176.85      184.90     60.43 o 
 -15   7   9        1.19       19.30     14.75 o 
 -13   7   9       22.44       17.62     14.77 o 
 -11   7   9       53.07       38.74     12.98 o 
  -9   7   9       45.10       36.99     12.66 o 
  -7   7   9        0.01       -6.32      9.91 o 
  -5   7   9       31.03       36.90     10.25 o 
  -3   7   9       23.80        3.83      9.48 o 
  -1   7   9       33.83       29.10     10.18 o 
   1   7   9        4.68       11.78     13.28 o 
   3   7   9       18.45        4.03     14.25 o 
   5   7   9       24.37       22.35     15.98 o 
   7   7   9        3.64       -1.65     16.80 o 
   9   7   9        2.50       19.76     20.42 o 
 -10   8   9      364.99      387.65     42.15 o 
  -8   8   9      127.20      125.57     20.39 o 
  -6   8   9        2.22       -4.58     13.97 o 
  -4   8   9      120.14      123.05     15.19 o 
  -2   8   9      185.67      205.03     22.93 o 
   0   8   9      279.56      264.50     27.23 o 
   2   8   9      227.04      252.60     34.58 o 
   4   8   9       73.46       50.72     23.38 o 
 -24   0  10      168.93      154.21     45.12 o 
 -22   0  10      515.73      479.98     66.53 o 
 -20   0  10      255.34      265.37     10.98 o 
 -18   0  10     2147.98     2084.63     34.79 o 
 -16   0  10     2003.62     2069.38     34.06 o 
 -14   0  10     2052.96     2080.67     32.87 o 
 -12   0  10      145.79      146.82      6.48 o 
 -10   0  10        3.58       15.23      3.30 o 
  -8   0  10       63.79       62.36      4.53 o 
  -6   0  10        4.23        0.16      2.44 o 
  -4   0  10     1752.00     1673.44     24.78 o 
  -2   0  10       55.94       60.05      5.00 o 
   0   0  10     3344.57     3735.51     47.41 o 
   2   0  10     2282.67     2213.25     37.43 o 
   4   0  10     2427.18     2456.19     31.84 o 
   6   0  10     1719.46     1625.06     26.81 o 
   8   0  10      280.95      230.82     20.12 o 
  10   0  10      712.74      664.55     17.41 o 
  12   0  10       83.31      106.95     10.78 o 
  14   0  10       34.61       32.33      9.32 o 
  16   0  10      398.76      389.73     19.65 o 
  18   0  10      134.97      138.92     42.15 o 
 -23   1  10      301.60      300.26     14.57 o 
 -21   1  10      138.84      168.57      9.02 o 
 -19   1  10      758.74      695.91     15.39 o 
 -17   1  10      459.93      485.92     12.29 o 
 -15   1  10     3857.93     4037.12     38.11 o 
 -13   1  10     1985.93     1815.23     25.00 o 
 -11   1  10    18061.56    18448.56    132.68 o 
  -9   1  10      569.03      495.63      7.75 o 
  -7   1  10     9357.30     9355.22     66.74 o 
  -5   1  10     7580.98     7647.12     55.34 o 
  -3   1  10     5329.96     5144.53     38.89 o 
  -1   1  10     4184.00     3983.42     33.23 o 
   1   1  10     8724.11     8556.13     65.45 o 
   3   1  10     4989.83     5024.90     39.61 o 
   5   1  10     3528.99     3605.67     27.98 o 
   7   1  10     2377.94     2251.13     25.44 o 
   9   1  10      184.38      181.15      7.60 o 
  11   1  10     1054.62     1041.17     21.22 o 
  13   1  10      332.39      360.39     12.69 o 
  15   1  10      687.25      663.81     17.55 o 
  17   1  10      402.83      430.23     16.59 o 
 -22   2  10       23.70       10.61      8.46 o 
 -20   2  10      278.05      259.70     10.99 o 
 -18   2  10       72.77       71.74      8.18 o 
 -16   2  10       28.93       33.16      5.13 o 
 -14   2  10      219.60      229.24      7.68 o 
 -12   2  10     1285.83     1495.55     18.46 o 
 -10   2  10      403.69      390.30      9.02 o 
  -8   2  10      731.59      714.06      9.11 o 
  -6   2  10      218.15      272.34      5.66 o 
  -4   2  10     4259.27     4592.68     31.04 o 
  -2   2  10     1038.58     1181.80     12.82 o 
   0   2  10     1450.38     1633.03     13.48 o 
   2   2  10     1360.90     1517.70     14.58 o 
   4   2  10      159.10      205.16      5.80 o 
   6   2  10        4.08        8.58      2.99 o 
   8   2  10      194.73      216.87      8.01 o 
  10   2  10       20.83       22.94      5.65 o 
  12   2  10      694.87      708.20     16.51 o 
  14   2  10      131.71      117.12      9.31 o 
  16   2  10        0.65        3.12      7.17 o 
  18   2  10        5.88       15.46     10.35 o 
 -21   3  10      838.71      795.13     23.13 o 
 -19   3  10     1192.27     1290.47     23.54 o 
 -17   3  10     2546.47     2628.20     28.36 o 
 -15   3  10     2571.50     2483.40     26.23 o 
 -13   3  10     2815.04     2738.93     28.55 o 
 -11   3  10     4142.71     4068.40     37.40 o 
  -9   3  10     9234.85     9133.03     68.20 o 
  -7   3  10    24606.99    25662.70    176.46 o 
  -5   3  10     7501.48     7379.63     55.28 o 
  -3   3  10    10820.93    10437.32     75.48 o 
  -1   3  10     8693.38     8169.88     58.35 o 
   1   3  10     7052.81     7045.87     51.46 o 
   3   3  10     5783.07     5712.18     41.37 o 
   5   3  10     5484.47     5218.94     40.85 o 
   7   3  10     2726.81     2720.29     35.63 o 
   9   3  10     1873.87     1848.94     31.63 o 
  11   3  10      863.11      924.44     25.29 o 
  13   3  10      625.79      660.39     22.93 o 
  15   3  10      403.49      400.42     27.83 o 
  17   3  10      341.55      374.82     21.77 o 
 -20   4  10      292.05      318.16     24.30 o 
 -18   4  10      138.79      151.29     11.08 o 
 -16   4  10      109.70      123.56      9.50 o 
 -14   4  10      469.15      476.80     14.50 o 
 -12   4  10      334.58      376.21     12.44 o 
 -10   4  10       78.19       84.78      7.26 o 
  -8   4  10       35.86       46.79      5.28 o 
  -6   4  10      253.78      243.02      8.21 o 
  -4   4  10      214.43      268.32     11.39 o 
  -2   4  10      346.97      380.92      9.65 o 
   0   4  10        2.75        3.40      4.68 o 
   2   4  10        2.12        4.85      4.53 o 
   4   4  10      944.37      955.48     18.73 o 
   6   4  10       24.47       18.86     12.69 o 
   8   4  10      145.06      170.83     14.91 o 
  10   4  10      103.85      102.16     13.60 o 
  12   4  10      321.16      303.85     20.06 o 
  14   4  10      221.59      266.44     24.45 o 
  16   4  10      177.85      157.75     35.90 o 
 -19   5  10       10.41       -1.57      8.57 o 
 -17   5  10        3.50        5.72      7.99 o 
 -15   5  10     1614.95     1511.56     33.39 o 
 -13   5  10      176.69      161.96     10.05 o 
 -11   5  10      656.21      588.53     16.68 o 
  -9   5  10       46.91       37.04      7.99 o 
  -7   5  10       62.22       75.33     10.20 o 
  -5   5  10       26.43       10.80      7.01 o 
  -3   5  10      697.06      619.19     18.48 o 
  -1   5  10      763.70      719.30     19.83 o 
   1   5  10      739.51      754.13     18.47 o 
   3   5  10       38.04       48.26      8.38 o 
   5   5  10       39.59       12.75      9.19 o 
   7   5  10      253.84      229.06     17.01 o 
   9   5  10       23.28       50.62     12.66 o 
  11   5  10      148.49      204.00     18.72 o 
  13   5  10       42.35       16.06     16.30 o 
 -16   6  10      123.21      136.02     15.69 o 
 -14   6  10        0.67        5.19      9.76 o 
 -12   6  10       95.55       79.81     13.90 o 
 -10   6  10      316.13      327.66     28.33 o 
  -8   6  10        1.27        6.88      9.48 o 
  -6   6  10       25.96       35.94      8.86 o 
  -4   6  10        5.34       16.07      8.11 o 
  -2   6  10        0.04       14.27      7.40 o 
   0   6  10       12.14       26.09     10.27 o 
   2   6  10      381.80      339.52     15.30 o 
   4   6  10       83.52       92.80     16.69 o 
   6   6  10        5.12       -4.08     11.86 o 
   8   6  10      348.84      327.84     26.75 o 
  10   6  10      368.09      403.86     28.85 o 
  12   6  10      239.76      244.95     24.90 o 
 -13   7  10      789.41      796.52     37.36 o 
 -11   7  10      987.85      852.43     37.73 o 
  -9   7  10      760.61      743.17     48.41 o 
  -7   7  10     1268.48     1309.14     38.50 o 
  -5   7  10     1426.89     1379.54     32.28 o 
  -3   7  10     3179.94     3136.76     52.41 o 
  -1   7  10     2405.12     2225.95     45.31 o 
   1   7  10     1657.44     1651.66     35.37 o 
   3   7  10     1296.34     1255.93     47.28 o 
   5   7  10     1025.03     1104.35     60.93 o 
   7   7  10     1048.78     1066.48     60.93 o 
   9   7  10     1346.07     1377.11     71.14 o 
 -10   8  10       97.21       62.89     18.16 o 
  -8   8  10       24.08       35.41     20.75 o 
  -6   8  10        4.10       -2.42     13.21 o 
  -4   8  10       34.73       39.89     19.41 o 
  -2   8  10       11.31       11.01     11.32 o 
   0   8  10       22.41        7.30     10.81 o 
   2   8  10        6.76      -13.83     19.10 o 
   4   8  10       49.27       48.08     24.04 o 
 -23   1  11      573.77      563.65     18.17 o 
 -21   1  11      652.20      642.54     15.10 o 
 -19   1  11     1197.61     1142.54     20.73 o 
 -17   1  11      633.30      632.40     13.82 o 
 -15   1  11     1267.98     1292.36     16.72 o 
 -13   1  11     1665.68     1558.27     22.75 o 
 -11   1  11     1011.03      827.86     11.99 o 
  -9   1  11     2885.76     2786.57     25.35 o 
  -7   1  11     2204.30     2093.77     19.37 o 
  -5   1  11     1758.26     1661.16     16.22 o 
  -3   1  11      292.01      214.93      5.49 o 
  -1   1  11     3612.23     3434.88     29.96 o 
   1   1  11     1720.15     1708.19     18.21 o 
   3   1  11     5172.04     5566.05     43.73 o 
   5   1  11     3528.68     3698.36     31.86 o 
   7   1  11       95.84      122.71      6.98 o 
   9   1  11     3210.58     3250.34     34.76 o 
  11   1  11        8.86        7.38      4.91 o 
  13   1  11      742.58      736.39     17.51 o 
  15   1  11      159.04      155.16     10.57 o 
  17   1  11       33.42       17.24     10.41 o 
 -22   2  11      174.85      177.47     11.84 o 
 -20   2  11      308.51      287.19     11.36 o 
 -18   2  11      423.73      447.28     12.97 o 
 -16   2  11      430.81      441.60     14.18 o 
 -14   2  11     3418.42     3411.70     33.41 o 
 -12   2  11      183.88      170.14      6.85 o 
 -10   2  11    16852.35    17908.82    118.45 o 
  -8   2  11      753.15      727.11      9.46 o 
  -6   2  11     6758.29     6672.29     45.81 o 
  -4   2  11     5351.58     5058.52     37.64 o 
  -2   2  11     4535.43     4548.53     35.10 o 
   0   2  11     6554.85     6333.94     40.67 o 
   2   2  11     5472.94     5341.37     38.68 o 
   4   2  11     6301.99     6136.98     44.06 o 
   6   2  11     2219.33     2210.62     22.49 o 
   8   2  11     6749.00     6574.85     64.18 o 
  10   2  11      180.77      201.71     10.23 o 
  12   2  11     3535.06     3393.79     41.40 o 
  14   2  11     1426.35     1483.62     33.22 o 
  16   2  11      868.44      845.58     26.66 o 
 -21   3  11      119.24      153.60     15.90 o 
 -19   3  11       89.43      105.42      8.66 o 
 -17   3  11      281.18      329.32     11.07 o 
 -15   3  11     1047.87     1058.70     16.80 o 
 -13   3  11     1202.50     1211.08     17.43 o 
 -11   3  11       17.39       17.70      4.10 o 
  -9   3  11      396.30      375.31      8.21 o 
  -7   3  11     1454.90     1467.56     19.30 o 
  -5   3  11      377.01      348.12      7.90 o 
  -3   3  11     4121.19     3942.64     33.41 o 
  -1   3  11        2.54        5.70      3.04 o 
   1   3  11      746.45      813.49     11.37 o 
   3   3  11     1382.71     1349.27     16.33 o 
   5   3  11      226.59      249.01      8.32 o 
   7   3  11      188.59      190.97     11.34 o 
   9   3  11      492.31      535.07     17.47 o 
  11   3  11        0.23        2.59      8.11 o 
  13   3  11      117.43       95.86     14.21 o 
  15   3  11       22.85       22.92     15.29 o 
 -20   4  11      160.58      169.48     16.62 o 
 -18   4  11       54.19       64.89      9.44 o 
 -16   4  11       68.67       62.10      8.41 o 
 -14   4  11      343.83      324.29     12.63 o 
 -12   4  11       43.79       42.34      7.57 o 
 -10   4  11      299.50      291.15     10.91 o 
  -8   4  11      181.53      196.06      9.23 o 
  -6   4  11      157.46      180.36      7.58 o 
  -4   4  11      193.95      224.23      8.86 o 
  -2   4  11       25.77       24.80      4.45 o 
   0   4  11      273.55      287.09     10.36 o 
   2   4  11      536.13      513.99     11.93 o 
   4   4  11      583.98      671.49     14.87 o 
   6   4  11       58.93       69.74     12.32 o 
   8   4  11        2.95        3.95      8.95 o 
  10   4  11      217.50      219.09     17.36 o 
  12   4  11      228.14      228.25     18.97 o 
  14   4  11      116.00       97.85     19.21 o 
 -19   5  11      799.70      828.09     23.62 o 
 -17   5  11      355.32      401.91     16.82 o 
 -15   5  11     1622.85     1503.68     33.61 o 
 -13   5  11      878.27      944.44     20.67 o 
 -11   5  11     1440.93     1321.25     23.66 o 
  -9   5  11     2341.09     2322.31     41.20 o 
  -7   5  11     1795.50     1842.75     31.49 o 
  -5   5  11     1368.86     1250.54     26.93 o 
  -3   5  11     2202.20     2091.20     36.58 o 
  -1   5  11     1750.44     1791.24     33.35 o 
   1   5  11      860.58      915.54     20.20 o 
   3   5  11      308.86      339.89     13.46 o 
   5   5  11      908.36      980.45     30.52 o 
   7   5  11      297.93      286.79     20.20 o 
   9   5  11      504.74      504.65     24.58 o 
  11   5  11       43.84       25.89     15.74 o 
  13   5  11       37.31       50.59     17.41 o 
 -16   6  11      129.76      115.58     15.92 o 
 -14   6  11      274.11      313.42     20.70 o 
 -12   6  11       37.18       36.65     12.51 o 
 -10   6  11      122.46      126.93     15.19 o 
  -8   6  11      603.18      620.70     25.30 o 
  -6   6  11      142.16      151.28     12.09 o 
  -4   6  11     1775.49     1780.35     35.31 o 
  -2   6  11     1078.74     1118.78     29.69 o 
   0   6  11      522.03      537.73     18.84 o 
   2   6  11      227.32      256.44     24.39 o 
   4   6  11      828.72      846.64    109.35 o 
   6   6  11      203.62      247.15     23.82 o 
   8   6  11     1028.52      968.99     55.99 o 
  10   6  11      497.99      585.24     34.41 o 
 -13   7  11        9.04       13.45     14.71 o 
 -11   7  11        4.00        7.34     13.39 o 
  -9   7  11      115.54      124.92     17.96 o 
  -7   7  11      190.10      208.94     18.84 o 
  -5   7  11      499.74      489.19     27.14 o 
  -3   7  11       66.65       56.19     11.02 o 
  -1   7  11       63.29       68.55     11.37 o 
   1   7  11       68.10       85.80     18.35 o 
   3   7  11        2.31        4.17     15.51 o 
   5   7  11       55.00       17.45     22.06 o 
   7   7  11      139.28      188.04     32.27 o 
  -8   8  11        1.58        5.69     14.62 o 
  -6   8  11      361.62      320.10     41.00 o 
  -4   8  11      260.55      288.45     19.50 o 
  -2   8  11      335.87      320.60     20.38 o 
   0   8  11      298.11      306.46     20.61 o 
   2   8  11      139.76      120.20     29.31 o 
 -22   0  12     1459.67     1372.92     49.25 o 
 -20   0  12       42.65       19.53      5.35 o 
 -18   0  12      809.41      815.33     20.06 o 
 -16   0  12      696.07      717.01     17.86 o 
 -14   0  12     3354.45     3218.10     44.78 o 
 -12   0  12     4515.55     4352.71     55.95 o 
 -10   0  12     5888.08     5336.38     65.39 o 
  -8   0  12     1046.93      745.52     16.14 o 
  -6   0  12     8364.74     7727.38     89.22 o 
  -4   0  12    12249.14    11683.06    129.81 o 
  -2   0  12     6790.23     6499.73     77.00 o 
   0   0  12    50714.17    53866.98    562.85 o 
   2   0  12    14703.33    13466.15    484.05 o 
   4   0  12    14800.08    14999.95    150.75 o 
   6   0  12     6435.19     7004.64    101.07 o 
   8   0  12     4144.47     4037.52     66.41 o 
  10   0  12     1491.63     1639.69     31.96 o 
  12   0  12     2854.93     2868.87     57.07 o 
  14   0  12     2400.34     2635.51     63.08 o 
  16   0  12      561.03      572.77     61.09 o 
 -23   1  12        3.69       -3.64      6.92 o 
 -21   1  12      269.94      277.45     11.15 o 
 -19   1  12       48.59       54.64      6.80 o 
 -17   1  12      430.93      457.10     11.96 o 
 -15   1  12     1224.48     1239.11     17.28 o 
 -13   1  12       81.03      102.35      5.43 o 
 -11   1  12      249.76      237.99     11.74 o 
  -9   1  12      150.83      162.26      5.36 o 
  -7   1  12     1572.66     1660.30     16.77 o 
  -5   1  12     2558.91     2912.57     25.18 o 
  -3   1  12     1269.21     1366.06     15.35 o 
  -1   1  12     1038.95     1166.72     14.17 o 
   1   1  12      468.74      543.20     10.40 o 
   3   1  12      616.43      637.43     10.88 o 
   5   1  12     1193.59     1272.59     16.53 o 
   7   1  12     1823.21     1807.30     27.15 o 
   9   1  12        9.30       11.95      4.93 o 
  11   1  12      285.16      319.53     11.52 o 
  13   1  12      249.27      228.82     11.20 o 
  15   1  12      188.26      169.23     11.32 o 
  17   1  12      259.55      222.08     16.34 o 
 -22   2  12       33.64       21.37      7.62 o 
 -20   2  12      102.45      109.90      8.61 o 
 -18   2  12      116.24      126.25      8.24 o 
 -16   2  12        8.35        3.55      4.11 o 
 -14   2  12        0.57        8.47      4.21 o 
 -12   2  12      256.70      258.95     10.28 o 
 -10   2  12     1977.03     1994.64     18.91 o 
  -8   2  12     1011.63     1097.65     12.47 o 
  -6   2  12      772.14      798.93     10.75 o 
  -4   2  12      834.74      749.36      9.09 o 
  -2   2  12     1003.90     1039.94     12.61 o 
   0   2  12     1285.72     1269.48     13.27 o 
   2   2  12      280.79      265.23      6.15 o 
   4   2  12      241.02      263.03      7.15 o 
   6   2  12      829.37      731.26     14.75 o 
   8   2  12        4.53       -2.74      5.22 o 
  10   2  12     1148.76     1100.90     22.02 o 
  12   2  12       48.88       26.34      8.68 o 
  14   2  12       65.22       77.57     10.77 o 
  16   2  12        1.60        4.35     10.63 o 
 -21   3  12      211.81      236.40     14.34 o 
 -19   3  12       32.62       29.94      7.86 o 
 -17   3  12      666.60      683.46     15.20 o 
 -15   3  12      191.46      200.66      9.51 o 
 -13   3  12       44.53       54.27      6.21 o 
 -11   3  12      315.03      302.77     17.89 o 
  -9   3  12      393.57      423.59     10.77 o 
  -7   3  12      204.49      236.86      6.83 o 
  -5   3  12      968.18     1011.68     13.40 o 
  -3   3  12      581.60      586.95     10.15 o 
  -1   3  12        2.17        2.46      3.06 o 
   1   3  12      492.05      521.07     10.32 o 
   3   3  12      982.87      997.30     14.85 o 
   5   3  12       57.31       70.05      7.32 o 
   7   3  12       54.21       57.19      9.94 o 
   9   3  12     1208.73     1217.90     29.61 o 
  11   3  12     1514.81     1469.13     39.78 o 
  13   3  12      434.18      347.13     21.65 o 
  15   3  12      386.06      361.72     69.16 o 
 -20   4  12       77.40       96.40     14.76 o 
 -18   4  12     2242.85     2255.25     50.62 o 
 -16   4  12      479.66      466.04     15.18 o 
 -14   4  12     1551.78     1444.01     25.32 o 
 -12   4  12      625.52      612.78     15.83 o 
 -10   4  12     2498.21     2593.49     38.49 o 
  -8   4  12     2033.91     2052.97     26.05 o 
  -6   4  12     5691.39     5668.53     54.75 o 
  -4   4  12     2286.77     2176.19     26.71 o 
  -2   4  12     7052.25     6985.88     76.78 o 
   0   4  12     2807.40     2640.07     31.52 o 
   2   4  12     1746.48     1937.62     26.11 o 
   4   4  12     4448.38     4177.51     48.58 o 
   6   4  12     2343.60     2477.64     51.67 o 
   8   4  12     1592.70     1591.58     41.01 o 
  10   4  12      829.16      884.38     31.16 o 
  12   4  12      847.29      960.55     39.66 o 
  14   4  12      267.23      320.71     33.43 o 
 -19   5  12       16.14        3.71      8.65 o 
 -17   5  12       18.47       12.73      8.32 o 
 -15   5  12       11.14        3.49      7.43 o 
 -13   5  12       12.74       22.62      7.29 o 
 -11   5  12        6.79        5.26      6.25 o 
  -9   5  12       18.20       27.22      8.44 o 
  -7   5  12       29.09       43.14      7.45 o 
  -5   5  12       49.10       54.13      8.60 o 
  -3   5  12      163.29      162.58     17.51 o 
  -1   5  12       33.12       20.76      9.45 o 
   1   5  12      200.17      202.07     12.68 o 
   3   5  12      367.57      353.59     19.19 o 
   5   5  12      210.95      198.79     16.72 o 
   7   5  12      123.42      115.20     15.04 o 
   9   5  12        5.79       20.64     17.05 o 
  11   5  12       11.16       10.23     13.95 o 
  13   5  12        0.72       -1.08     15.15 o 
 -16   6  12      212.34      227.94     18.62 o 
 -14   6  12      614.40      631.40     35.02 o 
 -12   6  12      733.79      711.74     39.43 o 
 -10   6  12      880.96      879.84     31.33 o 
  -8   6  12     1709.61     1612.75     40.41 o 
  -6   6  12     1382.71     1447.70     53.36 o 
  -4   6  12     1516.59     1523.96     35.75 o 
  -2   6  12      297.53      292.14     15.48 o 
   0   6  12      522.43      485.62     18.78 o 
   2   6  12      913.04      930.84     26.37 o 
   4   6  12      283.78      222.53     22.36 o 
   6   6  12      458.57      495.97     31.57 o 
   8   6  12      266.29      273.67     34.58 o 
  10   6  12      231.42      203.78     24.24 o 
 -13   7  12      144.47      118.24     27.50 o 
 -11   7  12      106.70      132.33     45.12 o 
  -9   7  12      258.02      237.05     22.94 o 
  -7   7  12      415.01      376.64     33.72 o 
  -5   7  12       27.13       28.40     10.31 o 
  -3   7  12      125.16      136.47     13.73 o 
  -1   7  12       25.68       21.63     10.14 o 
   1   7  12       27.78       14.32      9.70 o 
   3   7  12        6.04       22.06     18.77 o 
   5   7  12      119.30      108.35     27.00 o 
   7   7  12      200.19      247.98     35.24 o 
  -8   8  12       85.21      106.05     19.79 o 
  -6   8  12      703.53      744.14     36.54 o 
  -4   8  12      286.95      319.45     20.81 o 
  -2   8  12      305.33      319.84     20.97 o 
   0   8  12      296.66      345.67     21.61 o 
   2   8  12      167.09      174.21     32.93 o 
 -23   1  13        0.07       -3.92      6.95 o 
 -21   1  13       19.54       29.12      7.28 o 
 -19   1  13       16.01        0.81      5.11 o 
 -17   1  13       30.10       13.71      5.16 o 
 -15   1  13     1717.55     1744.66     22.58 o 
 -13   1  13       84.67       83.38      4.56 o 
 -11   1  13     2577.00     2664.67     25.73 o 
  -9   1  13     1546.25     1460.57     18.42 o 
  -7   1  13      228.27      208.98      6.92 o 
  -5   1  13     3457.76     3526.83     31.36 o 
  -3   1  13     9084.78     9083.80     69.98 o 
  -1   1  13     7677.37     7794.90     61.49 o 
   1   1  13     3439.67     3400.34     31.45 o 
   3   1  13     2655.12     2418.79     24.96 o 
   5   1  13     1390.22     1339.47     20.16 o 
   7   1  13     1268.63     1196.85     31.89 o 
   9   1  13     1285.30     1197.12     22.59 o 
  11   1  13      746.74      743.92     17.82 o 
  13   1  13      707.65      670.68     17.80 o 
  15   1  13      135.62      150.84     11.82 o 
 -22   2  13      572.76      636.21     21.47 o 
 -20   2  13     1153.36     1219.70     21.59 o 
 -18   2  13     2423.60     2491.67     31.47 o 
 -16   2  13     1399.38     1520.06     22.76 o 
 -14   2  13     7175.44     6973.73     62.43 o 
 -12   2  13      669.27      625.44     12.27 o 
 -10   2  13     8187.13     8085.89     60.24 o 
  -8   2  13     9166.86     8935.83     65.92 o 
  -6   2  13     9491.96     9496.67     69.38 o 
  -4   2  13     4051.86     3816.31     34.22 o 
  -2   2  13     2427.61     2147.46     21.49 o 
   0   2  13     1767.22     1614.27     18.04 o 
   2   2  13     1034.18      997.38     21.38 o 
   4   2  13      241.11      219.95      8.61 o 
   6   2  13     1107.80     1118.22     23.80 o 
   8   2  13       56.33       56.93      8.36 o 
  10   2  13      125.11      139.20     11.27 o 
  12   2  13        0.66       -0.10      7.78 o 
  14   2  13       30.77       31.18     10.76 o 
  16   2  13        0.10       -1.35      9.98 o 
 -21   3  13      122.00      135.87     12.34 o 
 -19   3  13        0.15       -9.05      6.61 o 
 -17   3  13      317.31      332.81     11.30 o 
 -15   3  13       11.54        9.65      5.67 o 
 -13   3  13      103.69       74.26      6.79 o 
 -11   3  13      170.68      187.13      9.18 o 
  -9   3  13        1.16        3.59      4.32 o 
  -7   3  13      341.42      341.07     10.26 o 
  -5   3  13      106.07      114.78      5.65 o 
  -3   3  13     1409.25     1373.51     16.54 o 
  -1   3  13      234.02      259.87      7.28 o 
   1   3  13       63.07       40.96      4.65 o 
   3   3  13      424.92      450.48     11.46 o 
   5   3  13     2251.84     2189.02     34.82 o 
   7   3  13       16.31       27.30      9.19 o 
   9   3  13      118.59      146.20     13.15 o 
  11   3  13      174.31      210.13     17.92 o 
  13   3  13      190.15      201.98     21.99 o 
  15   3  13      265.48      218.68     37.54 o 
 -20   4  13       33.33       19.25     12.54 o 
 -18   4  13      774.61      821.36     34.61 o 
 -16   4  13       10.98        3.57      6.48 o 
 -14   4  13      107.22      106.34     14.94 o 
 -12   4  13      738.37      743.32     20.74 o 
 -10   4  13      603.14      558.37     14.64 o 
  -8   4  13      774.90      753.55     24.26 o 
  -6   4  13        1.45        6.35      4.55 o 
  -4   4  13     1317.11     1335.83     21.66 o 
  -2   4  13       64.34       80.83      6.44 o 
   0   4  13      707.63      692.25     16.17 o 
   2   4  13      105.82      155.28      8.45 o 
   4   4  13     1345.04     1253.81     25.31 o 
   6   4  13       48.65       58.89     12.32 o 
   8   4  13       10.52        5.81     10.30 o 
  10   4  13       46.62       33.92     12.63 o 
  12   4  13       15.13       22.19     14.85 o 
  14   4  13       36.83       60.83     17.66 o 
 -19   5  13      179.96      171.71     13.46 o 
 -17   5  13       19.97       23.71      8.84 o 
 -15   5  13       33.30       35.39      8.27 o 
 -13   5  13       50.41       56.73      8.13 o 
 -11   5  13      415.34      377.57     13.36 o 
  -9   5  13      509.43      501.14     18.75 o 
  -7   5  13     1526.42     1608.45     32.31 o 
  -5   5  13     1000.25      986.55     24.35 o 
  -3   5  13      258.76      232.16     13.52 o 
  -1   5  13      974.17     1010.88     22.04 o 
   1   5  13     1075.26     1118.33     23.92 o 
   3   5  13     2515.13     2535.99     42.64 o 
   5   5  13      622.31      677.85     26.73 o 
   7   5  13      965.84     1070.42     34.57 o 
   9   5  13     1199.26     1146.42     44.26 o 
  11   5  13      541.58      533.94     32.01 o 
 -16   6  13      112.86      119.20     16.20 o 
 -14   6  13      754.10      729.88     32.52 o 
 -12   6  13      924.91      953.14     32.94 o 
 -10   6  13     1277.01     1209.27     35.87 o 
  -8   6  13      426.46      404.15     21.77 o 
  -6   6  13      292.26      289.08     16.04 o 
  -4   6  13     1078.85      945.04     25.71 o 
  -2   6  13     1701.35     1629.45     34.51 o 
   0   6  13      918.06      837.71     24.05 o 
   2   6  13      472.48      532.39     20.08 o 
   4   6  13      222.85      219.69     23.40 o 
   6   6  13      251.20      254.24     32.27 o 
   8   6  13      140.78      123.65     20.44 o 
  10   6  13      165.86      151.49     23.43 o 
 -13   7  13       22.36       27.33     15.14 o 
 -11   7  13        1.69       16.93     14.52 o 
  -9   7  13       21.28       52.03     15.92 o 
  -7   7  13        2.01        4.48     15.97 o 
  -5   7  13        7.29       -5.31      9.31 o 
  -3   7  13        0.07        2.33      8.85 o 
  -1   7  13       22.10       13.67     10.63 o 
   1   7  13        0.58        3.46      9.33 o 
   3   7  13        0.21       23.38     20.42 o 
   5   7  13        1.45       27.99     23.05 o 
  -6   8  13        4.91       -9.44     17.62 o 
  -4   8  13      141.25      135.83     16.40 o 
  -2   8  13      142.18      188.84     17.85 o 
   0   8  13      153.84      162.53     17.03 o 
 -22   0  14      603.38      627.89     78.71 o 
 -20   0  14      473.46      476.87     14.95 o 
 -18   0  14      467.51      453.92     16.09 o 
 -16   0  14      433.87      439.79     16.22 o 
 -14   0  14       14.40       19.60      5.64 o 
 -12   0  14        1.35       -7.70      5.13 o 
 -10   0  14        0.73        0.70      4.18 o 
  -8   0  14     2066.94     2055.61     35.93 o 
  -6   0  14     1679.41     1660.66     31.69 o 
  -4   0  14     6320.26     6587.38     79.27 o 
  -2   0  14      475.74      464.91     12.62 o 
   0   0  14      259.80      284.22     10.18 o 
   2   0  14      233.28      278.14     15.27 o 
   4   0  14      479.99      463.76     22.68 o 
   6   0  14      140.66      142.16     12.49 o 
   8   0  14      159.91      165.46     13.60 o 
  10   0  14       13.05        7.61      5.78 o 
  12   0  14      111.12       78.42     13.70 o 
  14   0  14       25.22       23.40     12.71 o 
  16   0  14      101.68      109.33     20.02 o 
 -23   1  14      245.49      271.39     13.72 o 
 -21   1  14      113.16      143.03      8.97 o 
 -19   1  14      555.48      561.64     16.62 o 
 -17   1  14      937.97      934.90     17.13 o 
 -15   1  14     3793.53     3684.01     38.70 o 
 -13   1  14     1411.28     1391.64     22.44 o 
 -11   1  14     2877.04     2823.04     27.24 o 
  -9   1  14     6596.61     6453.21     52.19 o 
  -7   1  14     3771.36     3675.50     34.67 o 
  -5   1  14     3058.74     2946.62     29.08 o 
  -3   1  14    12972.83    12960.80    103.36 o 
  -1   1  14     4748.29     4628.62     40.09 o 
   1   1  14     3455.68     3520.72     32.83 o 
   3   1  14     4546.68     4592.58     43.68 o 
   5   1  14     1410.70     1394.12     21.31 o 
   7   1  14      996.55     1017.25     18.41 o 
   9   1  14      169.78      196.84     10.55 o 
  11   1  14      781.46      794.99     19.83 o 
  13   1  14     1152.34     1129.55     27.56 o 
  15   1  14      314.81      338.76     22.20 o 
 -22   2  14        5.77        8.55      8.10 o 
 -20   2  14      153.74      139.80     12.30 o 
 -18   2  14      203.05      160.27     10.36 o 
 -16   2  14       12.22        5.26      4.26 o 
 -14   2  14     1585.21     1499.86     21.41 o 
 -12   2  14      221.28      224.14      6.29 o 
 -10   2  14      554.30      561.60     10.93 o 
  -8   2  14      442.49      496.55     10.57 o 
  -6   2  14      380.70      463.16     10.19 o 
  -4   2  14       15.40       44.95      4.59 o 
  -2   2  14      525.22      532.95     11.72 o 
   0   2  14      213.33      211.95      7.54 o 
   2   2  14      635.60      648.07     13.68 o 
   4   2  14       65.63       87.08      6.80 o 
   6   2  14       50.30       76.53      8.84 o 
   8   2  14      484.29      428.32     18.03 o 
  10   2  14      120.38      101.54     10.56 o 
  12   2  14       14.17       26.08      8.88 o 
  14   2  14        3.92        4.02      9.57 o 
 -21   3  14      991.83     1033.07     25.79 o 
 -19   3  14      504.13      496.66     16.65 o 
 -17   3  14     1821.24     1891.41     26.38 o 
 -15   3  14      380.13      368.71     11.90 o 
 -13   3  14     2974.28     2792.33     36.77 o 
 -11   3  14     4950.81     4892.15     49.56 o 
  -9   3  14     4185.97     4302.73     40.75 o 
  -7   3  14     5113.17     5005.73     45.91 o 
  -5   3  14     4892.56     4768.41     44.26 o 
  -3   3  14     3552.04     3334.23     32.16 o 
  -1   3  14     1588.51     1538.32     19.30 o 
   1   3  14     6507.41     6072.75     55.82 o 
   3   3  14     2308.95     2388.17     28.35 o 
   5   3  14     2069.51     1940.43     33.81 o 
   7   3  14     1423.23     1385.88     31.56 o 
   9   3  14     1126.87     1115.69     47.54 o 
  11   3  14      544.25      564.51     26.75 o 
  13   3  14      457.43      428.40     34.42 o 
 -20   4  14       51.08       86.58     18.39 o 
 -18   4  14      251.33      239.50     14.26 o 
 -16   4  14      447.50      436.84     15.19 o 
 -14   4  14      294.76      303.42     12.28 o 
 -12   4  14      229.77      226.23     10.66 o 
 -10   4  14       20.61       18.48      6.95 o 
  -8   4  14      133.39      165.16      8.96 o 
  -6   4  14      194.36      218.86     10.11 o 
  -4   4  14       17.53        8.72      4.50 o 
  -2   4  14       86.74      106.48      6.99 o 
   0   4  14     1265.49     1291.20     30.05 o 
   2   4  14       84.49       84.61      9.06 o 
   4   4  14      563.11      532.28     17.65 o 
   6   4  14       49.38       84.30     16.22 o 
   8   4  14      185.52      173.06     17.32 o 
  10   4  14       78.29       76.90     17.53 o 
  12   4  14      326.56      332.34     27.51 o 
 -19   5  14      125.56      132.70     12.51 o 
 -17   5  14       45.45       53.50     10.20 o 
 -15   5  14      345.95      341.46     17.58 o 
 -13   5  14      370.36      352.28     19.03 o 
 -11   5  14      303.63      306.90     12.60 o 
  -9   5  14      331.84      312.97     19.20 o 
  -7   5  14      246.73      242.47     26.24 o 
  -5   5  14     1270.72     1244.71     28.25 o 
  -3   5  14     1333.85     1271.23     28.52 o 
  -1   5  14      389.51      338.24     15.38 o 
   1   5  14       46.90       60.34      8.89 o 
   3   5  14      276.79      268.35     19.68 o 
   5   5  14       42.70       38.32     11.63 o 
   7   5  14      103.94      114.78     15.61 o 
   9   5  14       84.00       89.81     34.25 o 
  11   5  14       16.14       24.18     29.31 o 
 -16   6  14       40.93       45.48     13.61 o 
 -14   6  14       52.59       48.57     13.10 o 
 -12   6  14      104.06      134.06     19.65 o 
 -10   6  14        0.36        2.48     10.61 o 
  -8   6  14        0.06      -11.44      9.47 o 
  -6   6  14       12.44       19.56      9.92 o 
  -4   6  14       46.31       39.33      9.84 o 
  -2   6  14       88.31       52.78     10.26 o 
   0   6  14      173.56      204.03     14.12 o 
   2   6  14        0.16       -8.25      7.97 o 
   4   6  14      231.81      255.64     24.62 o 
   6   6  14      136.87      157.42     27.99 o 
   8   6  14      172.57      163.57     22.63 o 
 -13   7  14      536.87      480.41     58.13 o 
 -11   7  14      635.71      617.50     33.76 o 
  -9   7  14      562.67      529.91     31.09 o 
  -7   7  14     1404.86     1367.63     47.27 o 
  -5   7  14     1336.10     1289.44     36.19 o 
  -3   7  14     1273.59     1194.53     91.12 o 
  -1   7  14     1207.08     1331.88     36.88 o 
   1   7  14     1051.62     1041.88     32.52 o 
   3   7  14      459.36      470.30     41.83 o 
   5   7  14      566.53      563.50     48.08 o 
 -23   1  15      431.07      444.92     25.92 o 
 -21   1  15      455.31      496.13     25.36 o 
 -19   1  15      225.47      251.76     10.20 o 
 -17   1  15      601.70      634.96     15.20 o 
 -15   1  15       67.04       85.38      5.42 o 
 -13   1  15     1696.22     1802.25     20.58 o 
 -11   1  15     2061.52     1951.86     21.38 o 
  -9   1  15     3400.02     3257.54     30.51 o 
  -7   1  15      731.36      639.97     11.41 o 
  -5   1  15     1247.58     1111.51     15.43 o 
  -3   1  15      425.37      395.86      9.34 o 
  -1   1  15     2800.80     2928.89     30.21 o 
   1   1  15     3093.69     3126.82     30.62 o 
   3   1  15      394.29      397.39     11.21 o 
   5   1  15     1574.52     1573.91     28.78 o 
   7   1  15        1.03       13.18      5.37 o 
   9   1  15      198.63      216.41     13.99 o 
  11   1  15      373.05      417.47     17.34 o 
  13   1  15       97.18      103.66     11.94 o 
  15   1  15        3.66       -1.93     11.88 o 
 -22   2  15       22.32       17.92      8.69 o 
 -20   2  15       60.56       67.69      8.84 o 
 -18   2  15     1141.84     1051.60     22.07 o 
 -16   2  15       93.21       84.53      7.31 o 
 -14   2  15     4053.11     4097.06     53.23 o 
 -12   2  15      307.65      334.76      8.78 o 
 -10   2  15     2479.68     2493.57     27.18 o 
  -8   2  15     1272.05     1272.52     17.57 o 
  -6   2  15     2500.07     2404.93     26.43 o 
  -4   2  15     5691.79     5528.25     49.77 o 
  -2   2  15     3964.03     3723.57     47.94 o 
   0   2  15     3025.10     2952.81     31.75 o 
   2   2  15     1109.34     1083.10     18.41 o 
   4   2  15     6632.78     6512.34     80.80 o 
   6   2  15       83.40       87.09      9.21 o 
   8   2  15     2463.98     2324.04     43.65 o 
  10   2  15     1726.17     1812.99     38.56 o 
  12   2  15     1286.03     1297.94     39.28 o 
  14   2  15      547.69      498.50     42.80 o 
 -21   3  15       32.88       38.86      9.82 o 
 -19   3  15       88.73      116.66     10.95 o 
 -17   3  15     1706.57     1717.32     34.88 o 
 -15   3  15        8.72        4.59      5.52 o 
 -13   3  15       16.47       11.32      5.81 o 
 -11   3  15       15.25       15.96      5.40 o 
  -9   3  15        2.12       -1.76      4.01 o 
  -7   3  15      751.55      687.26     12.99 o 
  -5   3  15      119.40      130.18      6.74 o 
  -3   3  15       10.05       13.41      4.49 o 
  -1   3  15       31.76       34.41      5.38 o 
   1   3  15      881.87      829.09     16.50 o 
   3   3  15        3.58       -1.27      5.43 o 
   5   3  15     1115.57     1231.63     25.67 o 
   7   3  15       73.27       90.86     11.70 o 
   9   3  15      132.93      183.39     17.62 o 
  11   3  15       95.35      132.79     16.93 o 
  13   3  15       42.96       22.76     35.90 o 
 -20   4  15       22.84        8.95     11.14 o 
 -18   4  15      250.38      210.99     13.49 o 
 -16   4  15        0.37       -0.73      6.66 o 
 -14   4  15        3.77        1.28      6.10 o 
 -12   4  15        9.87        0.21      5.61 o 
 -10   4  15      356.28      312.76     15.74 o 
  -8   4  15      247.96      256.97      9.85 o 
  -6   4  15        2.06        3.50      5.02 o 
  -4   4  15       49.10       49.36      6.75 o 
  -2   4  15       28.92       16.45      5.50 o 
   0   4  15     1731.84     1858.56     28.50 o 
   2   4  15      381.10      334.83     14.07 o 
   4   4  15      167.56      155.26     11.28 o 
   6   4  15      572.08      610.19     34.88 o 
   8   4  15      339.16      322.63     21.61 o 
  10   4  15      148.47      145.56     20.77 o 
  12   4  15       15.74        8.03     14.80 o 
 -19   5  15      552.18      507.44     19.85 o 
 -17   5  15      608.90      625.52     22.19 o 
 -15   5  15      851.74      832.04     22.74 o 
 -13   5  15     1819.13     1744.56     29.76 o 
 -11   5  15     1252.43     1296.09     27.32 o 
  -9   5  15      415.93      405.76     15.33 o 
  -7   5  15     1288.70     1212.37     28.30 o 
  -5   5  15      893.28      903.88     27.54 o 
  -3   5  15     1027.40      992.00     25.64 o 
  -1   5  15      514.64      489.98     16.55 o 
   1   5  15     1045.66     1109.38     42.07 o 
   3   5  15      307.81      352.73     14.96 o 
   5   5  15      236.96      233.62     18.97 o 
   7   5  15      170.57      143.98     20.66 o 
   9   5  15      109.28      140.13     60.27 o 
  11   5  15       19.20       11.82     22.39 o 
 -16   6  15       69.60       72.62     14.88 o 
 -14   6  15      179.16      185.99     22.35 o 
 -12   6  15      301.34      273.23     28.98 o 
 -10   6  15      268.59      241.18     19.02 o 
  -8   6  15     1238.41     1229.93     36.50 o 
  -6   6  15      893.71      956.18     26.67 o 
  -4   6  15      368.87      343.73     16.92 o 
  -2   6  15      185.81      177.03     13.90 o 
   0   6  15      838.13      840.49     25.69 o 
   2   6  15       96.87       89.84     11.91 o 
   4   6  15      619.54      506.86     42.49 o 
   6   6  15      366.30      382.69     38.86 o 
   8   6  15      379.94      418.38     30.41 o 
 -11   7  15       78.25       75.00     19.32 o 
  -9   7  15      107.08      105.90     19.65 o 
  -7   7  15       27.88       33.00     17.45 o 
  -5   7  15        6.32       -1.60     10.52 o 
  -3   7  15       13.63       30.45     11.65 o 
  -1   7  15        6.82        5.67     10.36 o 
   1   7  15       17.48       11.80     10.86 o 
   3   7  15        2.81       24.04     22.72 o 
 -22   0  16      641.67      649.48     35.05 o 
 -20   0  16      319.90      360.07     13.56 o 
 -18   0  16      987.77     1007.76     23.51 o 
 -16   0  16     1415.79     1387.45     31.25 o 
 -14   0  16     3892.01     3739.64     52.69 o 
 -12   0  16     6009.81     5970.24     75.61 o 
 -10   0  16     4926.99     4446.07    188.45 o 
  -8   0  16     3664.83     3557.60     49.52 o 
  -6   0  16     2106.41     1958.17     32.09 o 
  -4   0  16    19377.68    19376.53    212.57 o 
  -2   0  16     6735.76     6927.50     85.25 o 
   0   0  16     6437.85     6537.15    134.30 o 
   2   0  16     6605.20     6798.02     84.67 o 
   4   0  16     3850.42     3691.00     77.68 o 
   6   0  16      952.69     1014.16     29.35 o 
   8   0  16      940.90      875.95     28.35 o 
  10   0  16     2882.87     2949.03     60.10 o 
  12   0  16     1095.23     1104.88     35.71 o 
  14   0  16      104.58       76.05     18.69 o 
 -23   1  16       31.93       49.22      9.14 o 
 -21   1  16       35.23       33.28      7.17 o 
 -19   1  16      322.61      286.71     10.91 o 
 -17   1  16      201.75      215.30     11.52 o 
 -15   1  16      484.63      488.82     11.53 o 
 -13   1  16      197.39      208.90      7.33 o 
 -11   1  16      542.28      581.15     11.59 o 
  -9   1  16     1069.74     1106.75     16.09 o 
  -7   1  16      301.44      309.08      8.48 o 
  -5   1  16      126.76      127.41      6.05 o 
  -3   1  16       35.05       36.07      5.04 o 
  -1   1  16       26.56       22.98      4.96 o 
   1   1  16      448.97      493.13     12.54 o 
   3   1  16      617.52      639.37     16.09 o 
   5   1  16       32.07       15.14      7.42 o 
   7   1  16      257.01      268.83     13.22 o 
   9   1  16      666.89      646.61     23.03 o 
  11   1  16       54.58       52.69     12.05 o 
  13   1  16      131.83      108.31     13.79 o 
 -22   2  16       83.10       81.05     10.81 o 
 -20   2  16        0.25      -10.27      6.85 o 
 -18   2  16       38.43       18.23      8.42 o 
 -16   2  16      155.88      176.98      9.89 o 
 -14   2  16      854.64      844.89     14.58 o 
 -12   2  16      687.70      637.35     13.77 o 
 -10   2  16      546.80      527.94     11.37 o 
  -8   2  16      512.50      507.38     11.23 o 
  -6   2  16        2.05        0.94      3.83 o 
  -4   2  16      121.58      122.61      6.96 o 
  -2   2  16     1215.90     1176.52     18.81 o 
   0   2  16      654.12      675.66     13.71 o 
   2   2  16      610.02      566.25     15.36 o 
   4   2  16     1281.38     1249.38     25.49 o 
   6   2  16      290.72      324.15     17.22 o 
   8   2  16      115.63       99.89     12.23 o 
  10   2  16        3.95        2.29      9.60 o 
  12   2  16        0.52       11.64     12.39 o 
  14   2  16        7.59       20.18     14.10 o 
 -21   3  16      402.43      458.30     18.65 o 
 -19   3  16      275.47      303.53     14.85 o 
 -17   3  16       14.30       24.33      7.06 o 
 -15   3  16      551.77      523.36     14.40 o 
 -13   3  16      129.35      133.54      8.95 o 
 -11   3  16       83.95       91.99      6.08 o 
  -9   3  16      156.22      161.22      8.11 o 
  -7   3  16       12.47       11.27      4.55 o 
  -5   3  16      149.21      152.09      7.18 o 
  -3   3  16       73.34       85.11      6.19 o 
  -1   3  16       99.26       81.78      7.59 o 
   1   3  16      400.35      448.77     13.10 o 
   3   3  16       94.97       96.96      8.84 o 
   5   3  16      942.33      922.97     22.59 o 
   7   3  16      231.33      200.46     15.78 o 
   9   3  16      277.43      210.23     22.56 o 
  11   3  16      375.56      366.46     27.36 o 
  13   3  16      145.17      120.97     19.92 o 
 -20   4  16      200.00      224.02     18.77 o 
 -18   4  16      666.20      614.92     19.80 o 
 -16   4  16      546.91      554.01     16.99 o 
 -14   4  16      545.59      553.11     16.65 o 
 -12   4  16      210.59      212.17     10.83 o 
 -10   4  16     1917.42     1877.79     26.61 o 
  -8   4  16      528.61      549.46     13.88 o 
  -6   4  16     3084.05     3073.39     33.53 o 
  -4   4  16     1555.67     1518.46     22.85 o 
  -2   4  16      737.14      896.67     19.28 o 
   0   4  16     2150.82     2069.72     31.20 o 
   2   4  16     2199.82     2415.64     39.83 o 
   4   4  16     1711.40     1804.58     46.83 o 
   6   4  16     1623.53     1669.17     56.86 o 
   8   4  16     1035.07     1114.83     61.34 o 
  10   4  16      430.46      526.75     31.98 o 
 -17   5  16        0.39        2.22      8.39 o 
 -15   5  16        0.45        9.08      8.42 o 
 -13   5  16       57.09       66.77     11.01 o 
 -11   5  16        1.14       13.15      8.58 o 
  -9   5  16      179.64      181.04     11.85 o 
  -7   5  16       11.42       16.46      8.21 o 
  -5   5  16      119.68      110.92     11.25 o 
  -3   5  16      334.15      326.28     13.95 o 
  -1   5  16       82.24       99.38     10.33 o 
   1   5  16       19.43       28.44      8.53 o 
   3   5  16       14.38       14.35      9.24 o 
   5   5  16        0.28        7.57     11.84 o 
   7   5  16        7.79        0.85     13.59 o 
   9   5  16        9.16       19.80     17.62 o 
 -14   6  16      195.29      190.17     30.63 o 
 -12   6  16      394.90      411.51     59.94 o 
 -10   6  16      440.80      458.05     28.41 o 
  -8   6  16     1099.35     1087.39     40.74 o 
  -6   6  16      470.96      500.33     22.72 o 
  -4   6  16      410.53      409.06     19.31 o 
  -2   6  16      784.92      748.46     24.38 o 
   0   6  16      257.60      295.63     17.03 o 
   2   6  16      384.68      362.39     20.11 o 
   4   6  16      122.94      139.96     28.65 o 
   6   6  16      336.99      304.30     36.56 o 
 -11   7  16       13.28       19.07     14.65 o 
  -9   7  16        0.47       -5.01     11.58 o 
  -7   7  16        0.28        6.11     14.08 o 
  -5   7  16        0.06       21.72     11.18 o 
  -3   7  16       20.30       24.77     12.09 o 
  -1   7  16       16.35       42.31     12.18 o 
   1   7  16       38.29       37.22     12.06 o 
   3   7  16       11.22        9.22     22.39 o 
 -21   1  17       12.78       17.22      7.80 o 
 -19   1  17      105.54      108.14      9.19 o 
 -17   1  17      206.10      232.05     13.18 o 
 -15   1  17      836.64      896.25     17.18 o 
 -13   1  17     1931.33     1961.11     32.16 o 
 -11   1  17       67.32       97.12      6.44 o 
  -9   1  17        6.92        9.46      4.41 o 
  -7   1  17     1990.08     2047.29     25.99 o 
  -5   1  17     1598.58     1523.87     23.32 o 
  -3   1  17     3563.98     3608.53     39.12 o 
  -1   1  17      911.46      850.10     17.08 o 
   1   1  17      910.37      901.14     18.96 o 
   3   1  17       63.30       69.79      8.82 o 
   5   1  17      633.96      586.23     18.18 o 
   7   1  17      579.02      618.02     19.09 o 
   9   1  17     1249.74     1223.28     31.94 o 
  11   1  17      349.71      378.70     20.04 o 
  13   1  17       93.36      135.67     18.05 o 
 -22   2  17      322.87      364.89     16.98 o 
 -20   2  17      478.27      537.21     18.29 o 
 -18   2  17     2026.78     2044.19     36.13 o 
 -16   2  17      293.26      355.78     16.57 o 
 -14   2  17     1500.66     1498.94     21.40 o 
 -12   2  17     2459.28     2471.65     28.00 o 
 -10   2  17     3666.35     3521.73     36.03 o 
  -8   2  17     2677.17     2595.53     29.02 o 
  -6   2  17     3506.35     3315.33     36.79 o 
  -4   2  17     2797.75     2753.59     32.47 o 
  -2   2  17     1326.23     1335.50     21.01 o 
   0   2  17      226.06      210.06     10.19 o 
   2   2  17     2950.84     2864.63     38.25 o 
   4   2  17      121.14      128.53     10.92 o 
   6   2  17      649.57      676.39     19.72 o 
   8   2  17       35.50       50.02     11.42 o 
  10   2  17      209.46      245.37     16.84 o 
  12   2  17       35.73        8.30     22.89 o 
 -21   3  17      292.80      295.16     15.83 o 
 -19   3  17       16.96       19.24      8.62 o 
 -17   3  17       17.95       12.33      6.79 o 
 -15   3  17       15.05       15.68      6.75 o 
 -13   3  17        0.68        4.52      5.71 o 
 -11   3  17        4.72       -5.74      4.15 o 
  -9   3  17        2.79        2.76      4.35 o 
  -7   3  17      947.94      943.97     16.01 o 
  -5   3  17      854.74      895.16     15.76 o 
  -3   3  17      102.78       89.02      6.69 o 
  -1   3  17       38.09       14.67      6.53 o 
   1   3  17     2359.98     2224.35     40.25 o 
   3   3  17       12.76       14.47      6.80 o 
   5   3  17      467.78      508.40     21.32 o 
   7   3  17       28.34       29.31     10.38 o 
   9   3  17      101.64       87.18     15.68 o 
  11   3  17      146.81      138.18     20.86 o 
 -20   4  17       26.26       27.37     12.90 o 
 -18   4  17       29.00       22.60      9.31 o 
 -16   4  17      249.80      255.96     13.02 o 
 -14   4  17      301.34      295.33     13.01 o 
 -12   4  17      190.82      166.42     10.22 o 
 -10   4  17       36.37       19.21      6.18 o 
  -8   4  17      324.02      301.30     11.08 o 
  -6   4  17      140.49      139.74      7.72 o 
  -4   4  17       29.79       27.83      6.04 o 
  -2   4  17      139.26      163.85      9.82 o 
   0   4  17      822.81      819.41     25.39 o 
   2   4  17        0.36       -5.20      6.96 o 
   4   4  17        0.50        4.28      8.52 o 
   6   4  17       93.55      112.98     16.36 o 
   8   4  17        0.20       19.10     14.40 o 
  10   4  17        4.99      -18.48     14.01 o 
 -17   5  17       84.85      108.18     11.71 o 
 -15   5  17       35.59       32.39      8.91 o 
 -13   5  17       67.31       68.05      9.18 o 
 -11   5  17      724.03      776.87     24.58 o 
  -9   5  17     1750.44     1712.11     35.78 o 
  -7   5  17      388.82      420.55     27.00 o 
  -5   5  17      325.98      345.39     36.70 o 
  -3   5  17      758.37      751.61     20.49 o 
  -1   5  17     1326.97     1280.65     29.61 o 
   1   5  17     1200.23     1176.13     26.48 o 
   3   5  17     1199.14     1195.85     30.90 o 
   5   5  17     1459.56     1408.13     49.94 o 
   7   5  17      491.46      477.94     32.22 o 
   9   5  17      205.04      221.17     24.94 o 
 -14   6  17      694.06      662.15     35.84 o 
 -12   6  17      606.60      601.05     32.60 o 
 -10   6  17      465.23      516.99     29.92 o 
  -8   6  17      681.59      662.06     25.95 o 
  -6   6  17      642.72      580.78     30.66 o 
  -4   6  17      536.34      512.22     21.25 o 
  -2   6  17      843.36      794.90     28.68 o 
   0   6  17      537.50      525.25     23.83 o 
   2   6  17      222.88      200.55     24.68 o 
   4   6  17       26.15       38.20     23.71 o 
   6   6  17       86.45       73.11     26.68 o 
  -9   7  17       12.13       16.53     14.91 o 
  -7   7  17        0.26       13.81     14.09 o 
  -5   7  17       17.58       12.84     11.53 o 
  -3   7  17        2.14        3.59     10.86 o 
  -1   7  17        0.87       -1.15     10.13 o 
   1   7  17       26.56       27.40     11.61 o 
 -22   0  18       61.16       35.51     15.35 o 
 -20   0  18      325.07      311.65     13.88 o 
 -18   0  18      191.27      200.36     13.07 o 
 -16   0  18       11.22        6.42      7.38 o 
 -14   0  18       13.40       17.09      7.13 o 
 -12   0  18     1210.64     1256.92     29.77 o 
 -10   0  18     2465.38     2285.80     37.44 o 
  -8   0  18      767.86      790.74     19.88 o 
  -6   0  18        0.87        4.96      6.13 o 
  -4   0  18      803.55      842.53     25.15 o 
  -2   0  18       47.70       54.46     11.87 o 
   0   0  18      117.68      134.54     10.48 o 
   2   0  18       25.05       30.54      9.48 o 
   4   0  18      271.81      331.18     31.93 o 
   6   0  18     1417.81     1351.30     43.93 o 
   8   0  18      791.76      780.68     34.92 o 
  10   0  18      104.87      118.23     30.96 o 
  12   0  18       40.33       65.97     19.00 o 
 -21   1  18      276.94      288.71     18.19 o 
 -19   1  18      394.94      381.11     15.25 o 
 -17   1  18      357.86      318.10     15.09 o 
 -15   1  18      639.64      596.32     14.41 o 
 -13   1  18     2993.35     2890.18     33.95 o 
 -11   1  18     1566.91     1523.91     22.05 o 
  -9   1  18      865.63      788.26     15.31 o 
  -7   1  18     7886.78     7688.96     71.40 o 
  -5   1  18     2969.96     2722.51     54.87 o 
  -3   1  18     1548.28     1535.81     24.38 o 
  -1   1  18     1572.98     1584.40     24.69 o 
   1   1  18     2643.24     2571.06     40.70 o 
   3   1  18     2148.67     2159.47     45.52 o 
   5   1  18      395.76      413.84     18.93 o 
   7   1  18      588.52      595.31     19.71 o 
   9   1  18      693.94      689.90     25.05 o 
  11   1  18      296.68      334.87     19.30 o 
  13   1  18       24.87       39.52     14.99 o 
 -22   2  18        0.75        5.14      8.70 o 
 -20   2  18      182.76      201.46     13.33 o 
 -18   2  18      356.04      309.78     18.99 o 
 -16   2  18        1.20       -6.74      5.54 o 
 -14   2  18      171.11      163.94      7.76 o 
 -12   2  18        4.79        5.89      4.79 o 
 -10   2  18       90.29       89.14      6.34 o 
  -8   2  18      753.44      718.96     17.63 o 
  -6   2  18        2.55       -2.14      4.60 o 
  -4   2  18       49.12       54.03      6.31 o 
  -2   2  18      442.40      418.66     12.40 o 
   0   2  18      119.92      134.56      9.43 o 
   2   2  18      100.42       90.33     10.28 o 
   4   2  18       77.23       70.51      9.45 o 
   6   2  18       36.20       40.66      8.84 o 
   8   2  18       44.91       35.21     10.57 o 
  10   2  18       46.41       42.86     11.55 o 
  12   2  18        1.14        9.18     19.03 o 
 -21   3  18      510.50      498.66     19.67 o 
 -19   3  18       31.29       47.27     10.90 o 
 -17   3  18     1072.89     1085.68     21.73 o 
 -15   3  18      700.96      751.66     18.97 o 
 -13   3  18     1149.59     1137.29     22.49 o 
 -11   3  18     1725.62     1631.62     22.25 o 
  -9   3  18     2114.05     2018.07     25.47 o 
  -7   3  18     2376.27     2374.88     34.76 o 
  -5   3  18     1012.07     1042.08     17.72 o 
  -3   3  18     5726.35     5552.73     61.19 o 
  -1   3  18     2560.86     2634.84     36.21 o 
   1   3  18     1675.13     1603.87     27.14 o 
   3   3  18     1939.79     1966.51     31.36 o 
   5   3  18     1097.37     1164.06     26.47 o 
   7   3  18      964.07      922.24     33.15 o 
   9   3  18      657.63      710.63     37.87 o 
  11   3  18      207.45      235.63     27.33 o 
 -18   4  18      128.87      129.11     14.89 o 
 -16   4  18      360.04      365.77     16.06 o 
 -14   4  18       31.91       32.14      7.61 o 
 -12   4  18       62.97       78.56      8.49 o 
 -10   4  18      206.91      176.66      9.67 o 
  -8   4  18        5.67        3.19      4.89 o 
  -6   4  18       89.01       97.74      7.58 o 
  -4   4  18      201.65      217.88     10.10 o 
  -2   4  18        6.60        7.87      6.49 o 
   0   4  18      320.73      314.57     14.27 o 
   2   4  18      466.32      437.72     16.97 o 
   4   4  18      141.47      139.62     13.49 o 
   6   4  18        7.71        3.98     11.72 o 
   8   4  18      188.59      193.61     22.63 o 
  10   4  18        7.78       15.61     16.05 o 
 -17   5  18      113.81      108.56     13.95 o 
 -15   5  18       88.48       92.57     11.21 o 
 -13   5  18      592.23      568.28     21.85 o 
 -11   5  18      129.13      137.88     15.69 o 
  -9   5  18      678.26      659.80     22.83 o 
  -7   5  18      350.80      330.04     17.79 o 
  -5   5  18      375.13      368.35     20.34 o 
  -3   5  18      114.27      102.05     10.58 o 
  -1   5  18      228.45      258.03     14.29 o 
   1   5  18      146.85      107.36     11.31 o 
   3   5  18       93.66      119.78     16.09 o 
   5   5  18       88.93       94.16     19.29 o 
   7   5  18        0.93      -13.30     15.48 o 
 -14   6  18       11.55       12.16     21.08 o 
 -12   6  18        0.52        1.58     13.85 o 
 -10   6  18        2.53       -3.12     21.74 o 
  -8   6  18       35.38       21.00     11.14 o 
  -6   6  18       11.72       10.44     10.51 o 
  -4   6  18       10.71       18.25     11.50 o 
  -2   6  18       17.08        6.80     10.44 o 
   0   6  18       45.45       65.96     13.33 o 
   2   6  18       31.53       52.66     14.37 o 
   4   6  18       21.48       13.50     21.41 o 
  -7   7  18      336.90      341.74     27.13 o 
  -5   7  18      396.96      403.77     23.42 o 
  -3   7  18      651.46      606.72     27.03 o 
 -21   1  19      610.27      625.26     19.50 o 
 -19   1  19      103.08      126.39     13.69 o 
 -17   1  19      543.00      582.98     19.79 o 
 -15   1  19      755.95      813.45     22.09 o 
 -13   1  19     2678.38     2700.45     35.01 o 
 -11   1  19     1226.51     1264.36     20.28 o 
  -9   1  19     1241.42     1190.89     19.61 o 
  -7   1  19       90.86       84.37      6.77 o 
  -5   1  19      739.59      762.44     17.00 o 
  -3   1  19      325.52      330.65     11.83 o 
  -1   1  19      526.87      490.34     17.80 o 
   1   1  19      707.88      705.77     25.94 o 
   3   1  19       43.92       55.85      8.99 o 
   5   1  19       59.31       68.26     10.12 o 
   7   1  19       78.97       96.86     10.99 o 
   9   1  19      126.30      157.20     15.03 o 
  11   1  19       18.24       26.05     17.46 o 
 -20   2  19       80.94       78.77     10.18 o 
 -18   2  19      402.39      382.14     15.82 o 
 -16   2  19      145.04      162.69     10.56 o 
 -14   2  19      550.63      607.29     13.87 o 
 -12   2  19      236.94      272.44      9.34 o 
 -10   2  19      775.00      837.18     16.42 o 
  -8   2  19     1458.25     1472.46     22.48 o 
  -6   2  19     3547.14     3505.17     39.62 o 
  -4   2  19     1117.77     1096.53     19.44 o 
  -2   2  19      839.80      801.43     16.87 o 
   0   2  19     2815.45     2875.97     38.87 o 
   2   2  19      243.78      242.61     11.65 o 
   4   2  19     1059.11      991.83     24.11 o 
   6   2  19     1273.11     1298.13     31.96 o 
   8   2  19      789.37      803.80     31.52 o 
  10   2  19      363.05      394.92     30.73 o 
 -19   3  19        0.69        7.52      7.74 o 
 -17   3  19      170.71      204.28     11.23 o 
 -15   3  19        1.69        4.63      6.58 o 
 -13   3  19        8.61        9.20      4.98 o 
 -11   3  19        3.21       -1.72      4.64 o 
  -9   3  19      134.96      134.51      9.52 o 
  -7   3  19       53.72       29.49      5.71 o 
  -5   3  19      567.79      591.64     18.32 o 
  -3   3  19      517.30      493.15     15.30 o 
  -1   3  19      157.56      158.96     10.19 o 
   1   3  19      467.01      484.39     15.38 o 
   3   3  19      182.08      184.93     14.97 o 
   5   3  19      141.95      141.40     11.99 o 
   7   3  19      209.76      241.73     19.77 o 
   9   3  19      121.16      136.65     20.65 o 
 -18   4  19       11.92       13.70      9.19 o 
 -16   4  19        6.62        5.33      7.86 o 
 -14   4  19       25.72        9.36      7.25 o 
 -12   4  19      294.04      277.34     13.10 o 
 -10   4  19      244.62      254.48     11.97 o 
  -8   4  19       72.56       98.42      7.70 o 
  -6   4  19       66.15       49.39      6.80 o 
  -4   4  19      760.18      769.72     17.26 o 
  -2   4  19      429.78      374.28     16.09 o 
   0   4  19      228.21      166.77     11.98 o 
   2   4  19      562.18      508.64     18.65 o 
   4   4  19      390.45      353.97     20.25 o 
   6   4  19      130.93      115.11     19.45 o 
   8   4  19        7.16       21.73     16.63 o 
 -17   5  19      611.80      605.18     21.29 o 
 -15   5  19      642.54      627.23     20.78 o 
 -13   5  19      139.72      206.59     19.92 o 
 -11   5  19      788.60      775.51     28.89 o 
  -9   5  19      341.13      370.21     17.95 o 
  -7   5  19      475.43      441.95     29.28 o 
  -5   5  19      465.30      443.03     17.02 o 
  -3   5  19      798.79      818.15     30.14 o 
  -1   5  19      394.69      437.45     18.63 o 
   1   5  19       35.35       37.68     10.54 o 
   3   5  19      138.72      196.89     17.59 o 
   5   5  19      128.63      187.93     34.91 o 
 -12   6  19      405.59      352.15     27.58 o 
 -10   6  19      268.13      302.33     25.85 o 
  -8   6  19      110.26      122.80     16.70 o 
  -6   6  19       50.49       27.12     11.80 o 
  -4   6  19      342.44      398.84     22.28 o 
  -2   6  19       88.70      109.40     14.82 o 
   0   6  19      305.01      289.75     20.27 o 
   2   6  19      248.83      196.94     32.93 o 
 -20   0  20      501.15      529.77     22.62 o 
 -18   0  20      284.87      303.00     19.30 o 
 -16   0  20     3045.05     3098.59     67.52 o 
 -14   0  20     2653.33     2649.52     55.31 o 
 -12   0  20     1739.46     1650.41     36.69 o 
 -10   0  20      851.58      883.91     26.45 o 
  -8   0  20     3704.74     3510.45    109.85 o 
  -6   0  20     1657.31     1640.69     40.63 o 
  -4   0  20      824.44      810.33     25.17 o 
  -2   0  20     2360.82     2278.94     46.40 o 
   0   0  20     2253.15     2191.65     75.22 o 
   2   0  20     1139.83     1068.13     38.48 o 
   4   0  20      388.34      367.31     24.71 o 
   6   0  20     1511.12     1637.44     51.63 o 
   8   0  20     1078.09     1227.23     49.73 o 
  10   0  20      216.07      206.16     37.54 o 
 -21   1  20       28.10       31.91      9.17 o 
 -19   1  20      231.23      211.68     14.06 o 
 -17   1  20       74.37       78.71      7.26 o 
 -15   1  20      150.25      186.62      9.47 o 
 -13   1  20      329.50      354.89     11.35 o 
 -11   1  20        1.32        4.85      4.92 o 
  -9   1  20       19.24       20.56      5.46 o 
  -7   1  20        1.06        6.79      4.61 o 
  -5   1  20       20.41        6.78      4.10 o 
  -3   1  20       95.20      102.42      8.21 o 
  -1   1  20       29.47       11.91      5.37 o 
   1   1  20       50.40       46.07      7.63 o 
   3   1  20        2.73       -6.97      6.82 o 
   5   1  20      757.17      739.22     29.43 o 
   7   1  20       69.56       61.31     11.71 o 
   9   1  20        4.35       -8.55     11.23 o 
  11   1  20      207.97      239.43     28.96 o 
 -20   2  20       31.82       38.11     10.77 o 
 -18   2  20      105.64      121.61     10.30 o 
 -16   2  20       92.13       93.83      6.92 o 
 -14   2  20      233.12      226.64     10.34 o 
 -12   2  20      477.56      466.25     12.90 o 
 -10   2  20       13.56        5.52      5.24 o 
  -8   2  20      240.89      220.44      9.48 o 
  -6   2  20      230.87      251.32     10.16 o 
  -4   2  20      261.04      256.84     10.37 o 
  -2   2  20     1312.90     1286.61     24.26 o 
   0   2  20      251.86      231.51     11.41 o 
   2   2  20        1.61        4.48      7.34 o 
   4   2  20        4.43        5.54      8.02 o 
   6   2  20        0.46        0.96      8.17 o 
   8   2  20       70.25       86.89     13.86 o 
  10   2  20      193.92      193.14     19.52 o 
 -19   3  20      243.47      244.76     13.06 o 
 -17   3  20       34.93       47.48      9.08 o 
 -15   3  20       61.15       73.50      9.06 o 
 -13   3  20       33.33       22.48      5.67 o 
 -11   3  20        1.17       -1.14      4.97 o 
  -9   3  20       32.71       38.18      7.19 o 
  -7   3  20       45.16       62.67      6.73 o 
  -5   3  20      162.92      236.33     10.39 o 
  -3   3  20      189.81      214.56     11.25 o 
  -1   3  20      295.47      278.27     15.42 o 
   1   3  20      755.44      717.13     22.85 o 
   3   3  20       10.57       19.26      8.97 o 
   5   3  20       29.39       24.84      9.27 o 
   7   3  20       65.00       47.64     17.68 o 
   9   3  20       97.51       86.58     21.74 o 
 -18   4  20      321.48      435.95     20.48 o 
 -16   4  20      257.45      268.08     14.85 o 
 -14   4  20      913.06      939.77     22.41 o 
 -12   4  20      348.11      371.58     14.62 o 
 -10   4  20     1356.81     1293.87     20.94 o 
  -8   4  20     1213.66     1139.13     19.66 o 
  -6   4  20      996.92     1113.92     20.94 o 
  -4   4  20     1009.25      989.25     20.07 o 
  -2   4  20     1334.13     1352.49     28.40 o 
   0   4  20      841.49      856.96     23.48 o 
   2   4  20     1455.74     1462.09     32.68 o 
   4   4  20      830.85      929.60     31.97 o 
   6   4  20      490.52      507.52     32.07 o 
 -15   5  20        9.28       -1.40      8.94 o 
 -13   5  20      131.96       91.05     14.57 o 
 -11   5  20        2.18       38.20     14.88 o 
  -9   5  20       66.52       59.74     12.78 o 
  -7   5  20       98.16       90.39     12.28 o 
  -5   5  20       87.47       80.13     10.58 o 
  -3   5  20        9.24        1.08      7.14 o 
  -1   5  20       28.22       27.79     10.30 o 
   1   5  20        1.10       -0.22      9.20 o 
   3   5  20        1.90        4.96     10.96 o 
   5   5  20       29.01       24.89     17.79 o 
 -12   6  20      204.65      224.62     46.27 o 
 -10   6  20      319.03      295.27     25.46 o 
  -8   6  20      214.76      202.68     18.02 o 
  -6   6  20      593.39      637.92     27.24 o 
  -4   6  20      294.12      276.21     19.93 o 
  -2   6  20      351.36      412.35     23.50 o 
   0   6  20       45.59       60.43     16.98 o 
 -21   1  21        1.01        7.87     10.34 o 
 -19   1  21       11.71        3.95      5.30 o 
 -17   1  21      425.56      468.44     17.40 o 
 -15   1  21      178.53      225.82     10.47 o 
 -13   1  21        6.62       -7.27      4.84 o 
 -11   1  21      144.59      155.90      8.51 o 
  -9   1  21       13.72       23.10      5.61 o 
  -7   1  21      803.15      806.38     18.18 o 
  -5   1  21      609.85      577.01     15.66 o 
  -3   1  21     1155.89     1108.38     27.91 o 
  -1   1  21      212.88      236.52     12.62 o 
   1   1  21      473.85      480.59     24.84 o 
   3   1  21      393.97      448.52     19.36 o 
   5   1  21     1072.25     1111.19     47.06 o 
   7   1  21      735.92      677.47     27.00 o 
   9   1  21      314.45      357.15     28.37 o 
 -20   2  21      141.33      151.89     14.41 o 
 -18   2  21      370.96      388.83     16.53 o 
 -16   2  21      784.26      858.64     18.95 o 
 -14   2  21     1018.08     1060.26     20.82 o 
 -12   2  21      744.53      704.19     15.94 o 
 -10   2  21     1084.37      984.62     18.70 o 
  -8   2  21     2423.52     2373.76     44.47 o 
  -6   2  21     1592.57     1577.80     24.70 o 
  -4   2  21      636.20      674.21     16.11 o 
  -2   2  21     2363.80     2345.28     34.73 o 
   0   2  21      722.50      708.38     18.53 o 
   2   2  21      817.90      858.67     23.30 o 
   4   2  21      209.09      206.62     13.83 o 
   6   2  21      275.77      282.07     15.52 o 
   8   2  21      167.39      166.30     31.67 o 
 -19   3  21        1.27       -2.29      7.72 o 
 -17   3  21       77.27       99.03     11.20 o 
 -15   3  21        1.55       19.37      7.30 o 
 -13   3  21        2.50        3.51      5.50 o 
 -11   3  21      248.75      248.89      9.96 o 
  -9   3  21      578.50      618.47     17.94 o 
  -7   3  21      276.10      248.63     10.73 o 
  -5   3  21      100.10       76.08      8.45 o 
  -3   3  21     1135.49     1089.37     22.93 o 
  -1   3  21       18.68       11.19      7.21 o 
   1   3  21      627.24      702.21     19.26 o 
   3   3  21      110.08      105.10     11.59 o 
   5   3  21      112.67      133.79     15.80 o 
   7   3  21       16.44       19.29     14.94 o 
 -16   4  21       30.58        9.16      9.38 o 
 -14   4  21        4.52       18.96     11.51 o 
 -12   4  21      126.30      139.71     10.76 o 
 -10   4  21        2.54       -0.87      5.61 o 
  -8   4  21        9.76       12.77      6.19 o 
  -6   4  21       47.92       70.35      8.98 o 
  -4   4  21      656.13      646.53     20.18 o 
  -2   4  21       11.12       14.08      8.48 o 
   0   4  21        0.30        2.03      8.21 o 
   2   4  21        0.46       16.84      9.81 o 
   4   4  21       18.62       14.18     17.15 o 
   6   4  21        9.09       27.59     17.17 o 
 -15   5  21       62.94       50.46     11.43 o 
 -13   5  21      567.70      506.61     25.16 o 
 -11   5  21      279.35      294.49     25.50 o 
  -9   5  21      289.01      286.76     19.30 o 
  -7   5  21      512.27      537.75     27.00 o 
  -5   5  21      385.15      403.41     31.23 o 
  -3   5  21      340.08      353.88     17.77 o 
  -1   5  21      532.39      503.50     20.92 o 
   1   5  21      738.99      735.21     35.32 o 
   3   5  21      343.04      319.88     54.83 o 
 -10   6  21      223.39      193.21     23.85 o 
  -8   6  21      106.46      128.83     16.41 o 
  -6   6  21      167.06      134.85     16.60 o 
  -4   6  21      178.70      189.58     18.48 o 
  -2   6  21       90.69       75.97     15.27 o 
 -20   0  22       24.76       30.13     25.03 o 
 -18   0  22       38.65       27.27     10.96 o 
 -16   0  22      185.85      200.74     14.73 o 
 -14   0  22      724.07      747.59     25.21 o 
 -12   0  22        6.37        8.97      8.19 o 
 -10   0  22       10.51       17.57      8.94 o 
  -8   0  22       84.02       84.47     13.23 o 
  -6   0  22      836.88      766.32     25.99 o 
  -4   0  22      345.37      282.51     16.94 o 
  -2   0  22       31.75       23.01      9.71 o 
   0   0  22       10.83        5.19     11.71 o 
   2   0  22     1244.17     1035.36     51.05 o 
   4   0  22     1009.19      933.18     39.44 o 
   6   0  22      548.67      529.50     32.07 o 
   8   0  22      109.92      113.30     27.33 o 
 -19   1  22       68.73       81.14     11.08 o 
 -17   1  22      643.75      648.13     17.80 o 
 -15   1  22      463.24      445.78     15.29 o 
 -13   1  22       95.67       76.84      7.64 o 
 -11   1  22     2178.49     2047.78     48.31 o 
  -9   1  22     1233.46     1196.44     22.71 o 
  -7   1  22      883.97      909.61     19.94 o 
  -5   1  22      494.50      493.83     15.23 o 
  -3   1  22      755.75      719.49     20.35 o 
  -1   1  22     1192.36     1185.24     25.97 o 
   1   1  22      447.19      408.98     18.74 o 
   3   1  22      757.68      782.33     38.28 o 
   5   1  22      395.86      431.28     26.76 o 
   7   1  22      109.17      117.67     13.86 o 
 -20   2  22       28.31       35.04     10.67 o 
 -18   2  22       40.49       32.82     10.22 o 
 -16   2  22        1.23       -4.79      5.96 o 
 -14   2  22        5.17        5.18      6.02 o 
 -12   2  22      499.27      476.74     15.09 o 
 -10   2  22       19.60       24.14      6.23 o 
  -8   2  22       16.60       13.76      5.93 o 
  -6   2  22       55.40       43.21      7.06 o 
  -4   2  22        0.55        7.67      6.02 o 
  -2   2  22       10.46       11.68      7.19 o 
   0   2  22       57.60       61.01      8.87 o 
   2   2  22        4.38       -4.66      7.81 o 
   4   2  22        7.16       10.32      8.61 o 
   6   2  22       56.92       35.65     10.66 o 
   8   2  22       16.58       -6.52     15.66 o 
 -17   3  22      450.41      509.32     19.17 o 
 -15   3  22      556.10      578.57     14.81 o 
 -13   3  22      766.13      764.99     17.26 o 
 -11   3  22      915.50      948.55     20.23 o 
  -9   3  22      569.74      585.48     15.72 o 
  -7   3  22     2705.01     2651.50     35.01 o 
  -5   3  22     2089.10     2166.02     33.63 o 
  -3   3  22      889.32      858.68     26.79 o 
  -1   3  22     1662.06     1659.24     30.62 o 
   1   3  22      479.80      485.78     16.95 o 
   3   3  22      584.52      595.21     21.25 o 
   5   3  22      530.56      530.28     25.99 o 
   7   3  22      327.46      297.11     26.80 o 
 -16   4  22      124.97      134.17     14.13 o 
 -14   4  22        3.52       11.75      8.58 o 
 -12   4  22        0.12        7.42      7.70 o 
 -10   4  22        0.06        4.70      5.73 o 
  -8   4  22        1.88       -0.58      6.43 o 
  -6   4  22        3.19        2.78      6.91 o 
  -4   4  22       37.10       33.66      9.00 o 
  -2   4  22      474.72      465.08     18.20 o 
   0   4  22       57.15       35.82      9.52 o 
   2   4  22       75.20       72.95     14.31 o 
   4   4  22      144.51      128.02     21.13 o 
 -13   5  22      200.21      224.71     29.75 o 
 -11   5  22       55.36      105.73     26.18 o 
  -9   5  22       62.22       65.72     13.68 o 
  -7   5  22       13.07       17.71     11.99 o 
  -5   5  22       22.28       27.42      9.08 o 
  -3   5  22       78.56       93.02     12.36 o 
  -1   5  22      204.46      195.00     15.45 o 
   1   5  22      167.38      185.23     15.86 o 
 -19   1  23      146.54      181.25     13.50 o 
 -17   1  23      602.01      658.52     19.42 o 
 -15   1  23      373.04      407.52     13.96 o 
 -13   1  23      681.79      713.70     17.95 o 
 -11   1  23       80.02       88.97      8.53 o 
  -9   1  23      336.93      344.59     13.12 o 
  -7   1  23        7.19       11.37      9.18 o 
  -5   1  23      174.57      162.11     10.12 o 
  -3   1  23      214.24      196.85     11.15 o 
  -1   1  23      248.46      296.09     14.61 o 
   1   1  23        1.56        5.00      9.48 o 
   3   1  23        6.43        7.51      9.47 o 
   5   1  23       44.65       54.99     14.02 o 
   7   1  23       31.76       12.79     11.38 o 
 -18   2  23      131.97      134.86     13.39 o 
 -16   2  23       65.86       78.78      8.25 o 
 -14   2  23      298.14      334.78     16.40 o 
 -12   2  23       76.47       86.51      7.97 o 
 -10   2  23     1696.37     1861.28     28.07 o 
  -8   2  23      181.96      223.10     10.66 o 
  -6   2  23      746.54      715.35     17.29 o 
  -4   2  23      688.57      735.89     19.10 o 
  -2   2  23      270.77      288.77     13.26 o 
   0   2  23      377.14      382.37     15.49 o 
   2   2  23      802.30      826.55     26.37 o 
   4   2  23      478.62      529.00     22.47 o 
   6   2  23      153.61      169.60     15.76 o 
 -17   3  23      166.95      209.06     14.44 o 
 -15   3  23       42.21       58.01      7.89 o 
 -13   3  23      103.34      112.16      9.36 o 
 -11   3  23       17.84       14.63      6.60 o 
  -9   3  23      781.41      735.64     18.41 o 
  -7   3  23       24.35       26.61      7.21 o 
  -5   3  23        0.79        3.98      7.17 o 
  -3   3  23      147.68      140.48     11.02 o 
  -1   3  23       81.63       93.47     20.20 o 
   1   3  23        6.98        7.50      8.80 o 
   3   3  23       43.32       22.57      9.90 o 
   5   3  23       30.65       14.13     14.71 o 
 -16   4  23       35.56       50.67     10.40 o 
 -14   4  23       26.79       23.99      9.39 o 
 -12   4  23       28.97       31.94      9.82 o 
 -10   4  23      102.99      104.65      8.57 o 
  -8   4  23      311.40      322.66     13.95 o 
  -6   4  23      137.35      161.95     11.22 o 
  -4   4  23       46.86       25.96      8.97 o 
  -2   4  23       31.92       41.10      9.81 o 
   0   4  23      126.61      112.42     13.80 o 
   2   4  23       27.25       23.54     12.00 o 
 -11   5  23      248.80      267.41     25.26 o 
  -9   5  23      299.13      301.46     20.84 o 
  -7   5  23      453.62      441.85     24.05 o 
  -5   5  23      335.08      312.20     17.40 o 
  -3   5  23       57.87       69.70     14.80 o 
  -1   5  23       51.44       53.26     12.36 o 
 -18   0  24      486.31      623.09     50.39 o 
 -16   0  24      535.73      548.51     22.92 o 
 -14   0  24      485.00      534.26     29.36 o 
 -12   0  24      991.90      965.57     30.12 o 
 -10   0  24      641.65      683.33     25.36 o 
  -8   0  24      353.59      372.70     19.47 o 
  -6   0  24      825.54      849.85     28.88 o 
  -4   0  24     1041.24     1012.71     31.66 o 
  -2   0  24      922.77      968.46     31.36 o 
   0   0  24      755.17      723.85     35.52 o 
   2   0  24      934.14      999.49     42.23 o 
   4   0  24      751.67      867.26     41.02 o 
   6   0  24      238.12      190.30     23.33 o 
 -19   1  24       31.95       49.98      9.61 o 
 -17   1  24      102.07      108.68      9.75 o 
 -15   1  24        2.06        0.55      6.19 o 
 -13   1  24        2.21       -6.85      6.05 o 
 -11   1  24       13.42       13.69      6.68 o 
  -9   1  24        0.13       -0.38      6.38 o 
  -7   1  24       15.67        5.49      6.58 o 
  -5   1  24       28.67       37.84      7.82 o 
  -3   1  24      123.93      124.75     11.16 o 
  -1   1  24      104.39      117.86     11.57 o 
   1   1  24      105.09       79.93     12.73 o 
   3   1  24       56.96       51.10     12.50 o 
   5   1  24        0.24       -6.09      9.76 o 
 -18   2  24        0.32       -4.08      6.09 o 
 -16   2  24       87.20       67.04      8.92 o 
 -14   2  24       17.19       17.35      7.20 o 
 -12   2  24       40.08       45.68      7.90 o 
 -10   2  24       45.29       48.51      8.15 o 
  -8   2  24        1.08       -1.56      6.53 o 
  -6   2  24      468.34      470.31     22.24 o 
  -4   2  24       54.56       70.39     10.18 o 
  -2   2  24       78.38       78.03     10.35 o 
   0   2  24       43.43       49.10     13.07 o 
   2   2  24        0.88       -9.23      9.12 o 
   4   2  24       39.12       28.94     15.18 o 
 -17   3  24       36.21       40.29     11.80 o 
 -15   3  24       52.10       54.65      8.71 o 
 -13   3  24       14.57        7.32      6.94 o 
 -11   3  24       34.74       54.82      7.94 o 
  -9   3  24       62.06       90.43      8.98 o 
  -7   3  24       17.19       12.16      7.10 o 
  -5   3  24      272.67      266.57     13.33 o 
  -3   3  24      145.78      122.47     10.82 o 
  -1   3  24        6.81       -0.48      7.95 o 
   1   3  24       32.95       28.77     10.17 o 
   3   3  24       26.66        7.86     10.69 o 
 -14   4  24      464.56      450.70     19.11 o 
 -12   4  24      501.46      495.19     21.43 o 
 -10   4  24      671.02      690.25     19.07 o 
  -8   4  24      467.53      478.39     17.97 o 
  -6   4  24      614.86      639.12     20.74 o 
  -4   4  24      264.19      300.30     17.36 o 
  -2   4  24      589.76      570.30     26.10 o 
   0   4  24      301.59      298.04     18.44 o 
  -9   5  24       16.47       33.11     12.73 o 
  -7   5  24        1.41       -8.58     10.20 o 
  -5   5  24       13.48       30.61     10.91 o 
  -3   5  24       10.62        9.94     10.46 o 
 -17   1  25       19.51       15.32      7.82 o 
 -15   1  25      108.68      113.88      9.69 o 
 -13   1  25      101.72      118.24      9.75 o 
 -11   1  25      113.16      132.98     10.20 o 
  -9   1  25      312.78      347.82     13.91 o 
  -7   1  25      520.25      510.74     16.53 o 
  -5   1  25      467.34      448.66     15.91 o 
  -3   1  25      547.00      570.40     24.87 o 
  -1   1  25      403.96      420.34     23.36 o 
   1   1  25      554.97      540.95     23.08 o 
   3   1  25      453.02      416.20     21.48 o 
 -16   2  25      370.11      381.20     16.29 o 
 -14   2  25      133.09       93.46      9.28 o 
 -12   2  25      655.43      670.81     18.39 o 
 -10   2  25      470.33      433.50     16.03 o 
  -8   2  25      596.83      604.84     17.83 o 
  -6   2  25      925.41      899.80     22.10 o 
  -4   2  25      674.80      668.61     21.27 o 
  -2   2  25      400.88      393.20     22.43 o 
   0   2  25      216.55      280.45     17.98 o 
   2   2  25       98.11      104.77     13.68 o 
   4   2  25       92.79      104.63     14.59 o 
 -15   3  25       13.52        4.08      7.75 o 
 -13   3  25      106.00      116.44     10.95 o 
 -11   3  25       83.64       69.09      8.67 o 
  -9   3  25       47.47       19.47      7.34 o 
  -7   3  25      313.05      314.01     14.40 o 
  -5   3  25       30.05       38.31      8.63 o 
  -3   3  25      171.32      178.02     12.46 o 
  -1   3  25      118.02      125.76     11.66 o 
   1   3  25      155.53      163.60     15.43 o 
 -12   4  25        3.86        0.17      8.27 o 
 -10   4  25        2.48        9.01      8.22 o 
  -8   4  25      378.47      394.44     17.05 o 
  -6   4  25        2.52       11.02      9.83 o 
  -4   4  25       36.88       52.74     11.71 o 
  -2   4  25       34.05       36.16     11.07 o 
 -16   0  26        1.58        7.14      9.87 o 
 -14   0  26        0.87      -12.99      8.66 o 
 -12   0  26       23.00       24.38     10.56 o 
 -10   0  26       78.39       46.19     11.48 o 
  -8   0  26       24.16        7.07      9.90 o 
  -6   0  26      186.52      193.98     16.90 o 
  -4   0  26       39.05       27.59     11.58 o 
  -2   0  26      279.13      247.82     33.43 o 
   0   0  26      139.00      130.79     20.77 o 
   2   0  26      219.54      192.50     23.96 o 
 -17   1  26       18.01       21.90      8.81 o 
 -15   1  26      286.14      261.20     12.88 o 
 -13   1  26      139.07      137.26     12.45 o 
 -11   1  26      277.00      294.76     13.44 o 
  -9   1  26      297.40      311.22     13.77 o 
  -7   1  26      240.25      228.76     12.50 o 
  -5   1  26      386.78      404.42     17.97 o 
  -3   1  26      115.58      107.50     11.93 o 
  -1   1  26      413.00      440.76     21.85 o 
   1   1  26      258.11      294.00     18.69 o 
   3   1  26       92.29       96.65     17.44 o 
 -16   2  26       26.91       18.95      8.86 o 
 -14   2  26       10.66       -0.09      7.58 o 
 -12   2  26       20.82       32.25      7.95 o 
 -10   2  26        0.05        3.43      7.14 o 
  -8   2  26        5.42        0.28      7.18 o 
  -6   2  26       16.16        3.56      7.40 o 
  -4   2  26       27.97       26.76      9.33 o 
  -2   2  26        0.96        6.50      8.72 o 
   0   2  26        0.03        6.60     10.18 o 
   2   2  26        0.03       -8.02     10.01 o 
 -13   3  26      171.17      192.33     16.37 o 
 -11   3  26      548.61      517.12     17.11 o 
  -9   3  26      766.62      807.78     27.13 o 
  -7   3  26      263.30      271.82     26.37 o 
  -5   3  26      740.91      723.33     22.70 o 
  -3   3  26      180.13      175.46     22.50 o 
  -1   3  26      146.41      173.86     14.36 o 
  -8   4  26      167.39      148.72     13.04 o 
  -6   4  26      186.39      186.62     20.33 o 
  -4   4  26        2.00        7.48     10.07 o 
 -15   1  27       47.48       52.17      9.26 o 
 -13   1  27      262.69      280.80     15.42 o 
 -11   1  27      113.60      136.36     10.97 o 
  -9   1  27      198.02      215.95     19.84 o 
  -7   1  27      165.54      171.47     11.96 o 
  -5   1  27      184.76      178.04     12.05 o 
  -3   1  27      116.10       95.70     11.98 o 
  -1   1  27       46.70       65.28     13.05 o 
   1   1  27       61.65       83.91     14.20 o 
 -14   2  27      424.31      419.21     16.09 o 
 -12   2  27       15.58       26.21      8.37 o 
 -10   2  27      328.03      324.90     14.70 o 
  -8   2  27      195.82      219.14     13.01 o 
  -6   2  27      187.87      188.10     21.31 o 
  -4   2  27      150.53      163.75     13.69 o 
  -2   2  27      314.59      301.22     22.83 o 
   0   2  27      314.52      339.60     27.06 o 
 -11   3  27       44.89       41.96      9.25 o 
  -9   3  27       23.20        3.89     10.20 o 
  -7   3  27       55.34       29.38      9.71 o 
  -5   3  27       38.65       55.46     10.91 o 
  -3   3  27        0.50       -3.41     11.60 o 
 -14   0  28      352.45      384.88     22.43 o 
 -12   0  28      595.22      703.75     33.86 o 
 -10   0  28      535.18      581.55     26.67 o 
  -8   0  28      636.51      638.17     28.22 o 
  -6   0  28      432.91      432.15     27.73 o 
  -4   0  28      572.14      629.28     35.23 o 
  -2   0  28      486.84      492.26     33.18 o 
 -13   1  28        7.40        6.53      8.00 o 
 -11   1  28       13.67       15.30      8.16 o 
  -9   1  28        0.01       -5.94      7.22 o 
  -7   1  28       10.75        5.64      8.03 o 
  -5   1  28        6.29       -5.44      8.53 o 
  -3   1  28        0.11       -7.39     10.46 o 
 -10   2  28       80.37       90.03     10.57 o 
  -8   2  28       42.12       42.41     11.23 o 
  -6   2  28       37.47       22.87      9.61 o 
  -4   2  28       49.21       26.68     10.47 o 
  -9   1  29      112.72      117.55     11.34 o 
  -7   1  29      150.86      144.29     12.20 o 
                                                 
